# Supplementary material for: Neutralizing antibody immune correlates in COVAIL trial recipients of an mRNA second COVID-19 vaccine boost
Source: Nat Commun. 2025 Jan 17;16:759. doi: 10.1038/s41467-025-55931-w (PMC11748719; doi:10.1038/s41467-025-55931-w)
Supplement: Supplementary file 4 — Supplementary Software 1 [file 41467_2025_55931_MOESM4_ESM.zip]

Archive with 9 entries (9 files):
- README.txt
- Bootstrap_alltabs_array_COVE.R
- Bootstrap_alltabs_array_tobit.R
- correlates_plots.R
- CRVE_Pfizer_Prototype_vs_OC.R
- cumulative_incidence_analysis_by_N_NN.Rmd
- mRNA immune correlates NIAID review bootstrap ses COVE Endpoint tobit.Rmd
- mRNA immune correlates NIAID review bootstrap ses tobit.Rmd
- README.md
