# Supplementary material for: Neutralizing antibody immune correlates in COVAIL trial recipients of an mRNA second COVID-19 vaccine boost
Source: Nat Commun. 2025 Jan 17;16:759. doi: 10.1038/s41467-025-55931-w (PMC11748719; doi:10.1038/s41467-025-55931-w)
Supplement: Supplementary file 4 — Supplementary Software 1 [file 41467_2025_55931_MOESM4_ESM.zip › README.txt]

1. RMD file cumulative_incidence_analysis_by_N_NN.Rmd contains
detailed code needed to reproduce the cumulative incidence analysis by baseline naive and non-naive status.
This R Markdown file contains all documentation that walks readers through the entire analysis from
(1) loading and preprocessing the data, to (2) making Table 1 comparing participants' characteristics;
to (3) producing covariate-adjusted cumulative incidence curves for naive and non-naive participants,
separately.

2 R file correlates_plots.R contains detailed code needed to reproduce the controlled risk 
curve analysis. In particular, function CoR_D1 conducts a basic controlled risk curve analysis
with one marker. Function CoR_D15_by_naive is a wrapper of CoR_D1 that repeats the basic controlled 
risk curve analysis among baseline naive and non-naive participants.

3. R file CRVE_Pfizer_Prototype_vs_OC.R contains detailed code to reproduce the controlled 
relative vaccine efficacy analysis of Omicron-Containing and Prototype inserts among 
Stage-2 Pfizer participants. 

All code take as input the processed COVAIL dataset and can run in less than 10 minutes on a
usual laptop in R Studio. The expected outputs are cumulative incidence figures, controlled risk
curve analysis figures, and the controlled relative vaccine efficacy curve analysis figures in the 
main article and the supplement.
