# Supplementary material for: Neutralizing antibody immune correlates in COVAIL trial recipients of an mRNA second COVID-19 vaccine boost
Source: Nat Commun. 2025 Jan 17;16:759. doi: 10.1038/s41467-025-55931-w (PMC11748719; doi:10.1038/s41467-025-55931-w)
Supplement: Supplementary file 4 — Supplementary Software 1 [file 41467_2025_55931_MOESM4_ESM.zip › Bootstrap_alltabs_array_COVE.R]

args <- commandArgs(TRUE)
print(args)
simnum <- as.numeric(args[1])
print(simnum)

#this file contains the code to bootstrap the covail exposure-proximal cox model for the COVE endpoint combining naive and non-naive

#load packages

library(dtplyr)
library(tidyverse)
library(broom)
library(here)
library(lme4)
library(survival)
library(gtools)
library(mgcv)


###########################################################################################
dat_raw0 <- read_csv(here("covail_data_processed_20240305.csv")) ## import covail raw data

#the updated dataset has the COVE endpoint, but other dates are in a format that is difficult for R to parse
#so we will upload the original dataset
#and then merge in the new COVE endpoints
dat_rawCOVE <- read_csv(here("covail_data_processed_20241007.csv"))

dat_rawCOVE <- subset(dat_rawCOVE, select=c("Ptid", "COVIDtimeD22toD181COVE", "COVIDIndD22toD181COVE"))

dat_rawmerge <- merge(dat_raw0, dat_rawCOVE, by="Ptid", all.x=T, all.y=F)

### Codes borrowed from COVAILProximalCoR, make_data.R
#   Generate data frame "covail" to be used in exposure proximal (EP) analysis
#   select relevant variables and convert dates/days to calendar time

#Replacing the imputed version of the Day 15 BA 4/5 titres with the unimputed version
dat_rawmerge$Day15pseudoneutid50_BA.4.BA.5 <- dat_rawmerge$Day15pseudoneutid50_BA.4.BA.5_unimputed
#remove the separate unimputed column to avoid confusion
dat_rawmerge <- subset(dat_rawmerge, select=-c(Day15pseudoneutid50_BA.4.BA.5_unimputed))

dat_raw = lazy_dt(as_tibble(dat_rawmerge))
studyday1 = ymd("2022-03-31")
covail = dat_raw |> select(Ptid,arm,treatment_actual,
                           COVIDtimeD22toD91,COVIDtimeD92toD181,COVIDtimeD22toD181, COVIDtimeD22toD181COVE, COVIDIndD22toD91,COVIDIndD92toD181,COVIDIndD22toD181, COVIDIndD22toD181COVE,
                           Actual_visit_date_1.0,Actual_visit_date_15.2,Actual_visit_date_29.2,Actual_visit_date_91.7,Actual_visit_date_181.14,
                           ph1.D15,ph1.D92,AsympInfectIndD15to91,AsympInfectIndD92to181,
                           naive,first_Npos_date,
                           oos_boost,oos_boost_date,
                           standardized_risk_score,COVIDlineage,
                           starts_with("Bpseudoneutid50"),
                           starts_with("Day15pseudoneutid50"),
                           starts_with("Day29pseudoneutid50"),
                           starts_with("Day91pseudoneutid50"),
                           starts_with("Day181pseudoneutid50")) |>
    # filter on D15 inclusion criteria
    filter(ph1.D15 == 1) |>
    # rename for convenience
    rename(visitdateD1 = Actual_visit_date_1.0,visitdateD15 = Actual_visit_date_15.2,visitdateD29 = Actual_visit_date_29.2,
           visitdateD91 = Actual_visit_date_91.7,visitdateD181 = Actual_visit_date_181.14,
           asympPD1 = AsympInfectIndD15to91,asympPD2 = AsympInfectIndD92to181,
           riskscore = standardized_risk_score,lineage = COVIDlineage) |>
    # standardize date formats and convert COVIDtime variables to calendar time
    mutate(nposD1 = ifelse(!is.na(first_Npos_date) & first_Npos_date %in% c("1+0"), 1, 0),
           nposD92 = ifelse(!is.na(first_Npos_date) & first_Npos_date %in% c("1+0", "29+2", "91+7"), 1, 0),
           oos_boost_date = mdy(oos_boost_date),
           visitdateD15 = ymd(visitdateD15),visitdateD29 = ymd(visitdateD29),
           visitdateD91 = ymd(visitdateD91),visitdateD181 = ymd(visitdateD181),
           tstartD15 = as.numeric(ymd(visitdateD15) - ymd(studyday1)),
           tstartD92 = as.numeric(ymd(visitdateD91) - ymd(studyday1)),
           # go from visit date + time to event/cens to calendar time
           oos_boost_time = as.numeric(oos_boost_date - ymd(studyday1)),
           COVIDtimeD22toD91 = as.numeric(ymd(visitdateD15) + days(COVIDtimeD22toD91) - ymd(studyday1)),
           COVIDtimeD92toD181 = as.numeric(ymd(visitdateD15) + days(COVIDtimeD92toD181) - ymd(studyday1)),
           COVIDtimeD22toD181 = as.numeric(ymd(visitdateD15) + days(COVIDtimeD22toD181) - ymd(studyday1)),
           COVIDtimeD22toD181COVE = as.numeric(ymd(visitdateD15) + days(COVIDtimeD22toD181COVE) - ymd(studyday1))) |>
    relocate(tstartD15, .before = COVIDtimeD22toD91) |>
    select(-first_Npos_date) |>
    as.data.frame()

###################################################################################
### all codes in this chunk are borrowed from COVAILProximalCoR

## Generate long-format data for fitting a linear mixed effects model for antibody decay.
##
## @param variant String identifying the variant, one of "BA.1", "BA.2.2.21", "BA.4.BA.5", "Beta", "D614G", "Delta", "MDW"
## @param arms Either "all" for all study arms or a string identifying the treatment for a study arm.
##
## @return long-format data for
## @export
##
## @examples
## dat4decay("BA.1", arms = "all")
dat4decay <- function(dat, variant, arms = c(1:17)[-3]) {

    # lazy-load covail
    dat = dtplyr::lazy_dt(dat, immutable = TRUE)

    # filter if asked for
    dat = dat |> filter(arm %in% arms)

    # filter on variant
    # e.g., variant = "BA.1"
    dat = dat |> dplyr::select(!contains("pseudo") | (contains("pseudo") & contains(variant) & !contains("cat")))

    # pivot longer - separately for dates and measurements so they can be merged cleanly
    # pivot longer for dates
    dat_date = dat |>
        tidyr::pivot_longer(starts_with("visitdate"),
                            names_to = "visitday",
                            values_to = "visitdate") |>
        arrange(Ptid, visitdate)

    # pivot longer for measurements
    dat_pseudo = dat |>
        tidyr::pivot_longer(contains("pseudo"),
                            names_to = "measurement",
                            values_to = "log10titre") |>
        arrange(Ptid) |>
        mutate(visitday = case_when(grepl("Bpseudo", measurement) ~ "visitdateD1",
                                    grepl("Day15", measurement) ~ "visitdateD15",
                                    grepl("Day29", measurement) ~ "visitdateD29",
                                    grepl("Day91", measurement) ~ "visitdateD91",
                                    grepl("Day181", measurement) ~ "visitdateD181"))

    # merge
    dat = merge(dat_date, dat_pseudo) |>
        dplyr::select(-contains(c("pseudo", "visitdateD"))) |>
        arrange(Ptid, visitday)

    # calculate time elapsed since D15
    dat = dat |>
        group_by(Ptid) |>
        mutate(log10titreD1 = log10titre[visitday == "visitdateD1"]) |>
        mutate(log10titreD91 = log10titre[visitday == "visitdateD91"]) |>
        filter(visitday != "visitdateD1") |>
        group_by(Ptid) |>
        mutate(daysfromD15 = as.numeric(visitdate - min(visitdate, na.rm = T))) |>
        ungroup() |>
        arrange(Ptid, daysfromD15) |>
        filter_at(vars(daysfromD15, log10titre), all_vars(!(is.na(.))))

    # flag rows to drop b/c of infection
    dat = dat |>
        mutate(dropAsympPD1 = case_when(asympPD1 == 1 & visitday == "visitdateD15" ~ 0,
                                        asympPD1 == 1 & visitday != "visitdateD15" ~ 1,
                                        asympPD1 == 0 ~ 0),
               dropAsympPD2 = case_when(dropAsympPD1 == 1 ~ 1,
                                        asympPD2 == 1 & visitday == "visitdateD15" ~ 0,
                                        asympPD2 == 1 & visitday == "visitdateD29" ~ 0,
                                        asympPD2 == 1 & visitday == "visitdateD91" ~ 0,
                                        asympPD2 == 1 & visitday == "visitdateD181" ~ 1,
                                        dropAsympPD1 == 0 & asympPD2 == 0 ~ 0),
               dropSympt = case_when(COVIDIndD22toD181 == 0 ~ 0,
                                     COVIDIndD22toD181 == 1 & daysfromD15 < (COVIDtimeD22toD181 - tstartD15) ~ 0,
                                     TRUE ~ 1),
               dropSymptCOVE = case_when(COVIDIndD22toD181COVE == 0 ~ 0,
                                         COVIDIndD22toD181COVE == 1 & daysfromD15 < (COVIDtimeD22toD181COVE - tstartD15) ~ 0,
                                         TRUE ~ 1),
               #drop ab measurements on or after date of out of study boost
               dropOosboost = case_when(oos_boost == "N" ~ 0,
                                        oos_boost == "Y" & daysfromD15 < (oos_boost_time - tstartD15) ~ 0,
                                        TRUE ~ 1),

               #drop ab measurements after censoring date for anyone without evidence of infection or oos boost
               dropAfterCens = case_when(daysfromD15 <= (COVIDtimeD22toD181COVE - tstartD15) ~ 0,
                                         TRUE ~ 1)) |>

        mutate(dropInfec = case_when(dropAsympPD1 == 0 & dropAsympPD2 == 0 & dropSympt == 0 & dropSymptCOVE == 0 & dropOosboost == 0 & dropAfterCens == 0 ~ 0,
                                     TRUE ~ 1)) |>
        filter(dropInfec != 1) |>
        dplyr::select(-starts_with("drop")) |>
        arrange(Ptid, daysfromD15) |>
        as.data.frame()

    # return data
    return(dat)
}


## Create a dataset with a time-varying covariate for predicted antibody based on the Ab decay model with a bend at 76 days after day 15 for use in exposure proximal Cox model.
##
## @param decayfit fitted decay model
## @param variant String identifying the variant, one of "BA.1", "BA.2.2.21", "BA.4.BA.5", "Beta", "D614G", "Delta", "MDW
##
## @return fitted object from which to extract estimated coefficients for constructing predicted antibody curves
## @export
##
## @examples
## dat4cox(decayfit, "BA.1")
dat4cox_bend_tobit <- function(dat, decayfit_bend, decaydat, variant) {

    # get estimated coefficients
    coefs = coef(decayfit_bend)

    ris <- coefs[7:length(coefs)]
    coefs <- coefs[1:6]

    #set up correct df
    coefsdf <- data.frame("Ptid" = levels(decaydat$Ptid),
                          "Intercept" = (ris + coefs["(Intercept)"]),
                          "daysfromD15est" = coefs["daysfromD15"],
                          "nposD1est" = coefs["nposD1"],
                          "daysxnpos" = coefs["daysfromD15:nposD1"],
                          "daysm76" = coefs["daysfromD15_minus76_ifgeq76"],
                          "daysm76xnpos" = coefs["nposD1:daysfromD15_minus76_ifgeq76"])
    rownames(coefsdf) = NULL

    # get relevant participants from covail dataset
    subjdat = dat[which(dat$Ptid %in% coefsdf$Ptid),]

    #need to censor at the mild event
    subjdat = subjdat |>
        mutate(COVIDIndD22toD181COVE = ifelse(COVIDtimeD22toD181 < COVIDtimeD22toD181COVE, 0, COVIDIndD22toD181COVE),
               COVIDtimeD22toD181COVE = ifelse(COVIDtimeD22toD181 < COVIDtimeD22toD181COVE, COVIDtimeD22toD181, COVIDtimeD22toD181COVE) )

    # initialize expanded dataset
    coxdat = subjdat |>
        group_by(Ptid) |>
        reframe(Ptid = Ptid,
                weights = weights,
                arm = arm,
                treatment_actual,
                tstart = seq(from = tstartD15, to = COVIDtimeD22toD181COVE - 1),
                tstop = seq(from = tstartD15 + 1, to = COVIDtimeD22toD181COVE),
                covidind = c(rep(0, COVIDtimeD22toD181COVE - tstartD15 - 1), COVIDIndD22toD181COVE),
                tstartD15 = tstartD15,
                tstartD92 = tstartD92,
                asympPD1 = asympPD1,
                nposD1 = nposD1,
                naive = naive,
                riskscore,
                log10titreD1 = get(paste0("Bpseudoneutid50_", variant)),
                log10titreD1cat = get(paste0("Bpseudoneutid50_", variant, "cat")),
                log10titreD91 = get(paste0("Day91pseudoneutid50_", variant)),
                ph1.D92) |>
        ungroup() |>
        left_join(coefsdf, by = "Ptid") |>
        mutate(log10titre = Intercept + nposD1est * nposD1 + daysfromD15est * (tstart - tstartD15) +
                   daysxnpos * nposD1 * (tstart - tstartD15) + daysm76 * (tstart - tstartD15 - 76) * as.numeric(tstart - tstartD15 >= 76) +
                   daysm76xnpos * nposD1 * (tstart - tstartD15 - 76) * as.numeric(tstart - tstartD15 >= 76))|>
        as.data.frame()

    coxdat$log10titre <- ifelse(coxdat$asympPD1==0, coxdat$log10titre,
                                ifelse(coxdat$tstart < coxdat$tstartD92,
                                       coxdat$log10titre,
                                       coxdat$log10titreD91 + (coxdat$daysfromD15est + coxdat$daysxnpos) * (coxdat$tstart - coxdat$tstartD92) + (coxdat$daysm76 + coxdat$daysm76xnpos) * pmin(c((coxdat$tstart - coxdat$tstartD92),(coxdat$tstart - coxdat$tstartD15 - 76))) * as.numeric(coxdat$tstart - coxdat$tstartD15 >= 76)))

    coxdat$tstart_studtime <- coxdat$tstart - coxdat$tstartD15


    coxdat |>
        select(Ptid, weights, tstart, tstop, arm, treatment_actual, covidind, log10titre, nposD1, riskscore, ph1.D92, log10titreD1, log10titreD1cat, naive, tstartD92, tstartD15, tstart_studtime)

    # return coxdat
    return(coxdat)
}


#function to both train ab decay models and output cox data for each marker and each arm
lme_to_coxdat_tobit <- function(dat, marker, arms){
    #make dataset for decay model for the relevant marker and arm
    decaydat = dat4decay(dat, variant = marker, arms = arms)

    #set up for model with bend at D91
    decaydat$daysfromD15_minus76 <- decaydat$daysfromD15 - 76
    decaydat$daysfromD15_geq76 <- as.numeric(decaydat$daysfromD15 >= 76)
    decaydat$daysfromD15_minus76_ifgeq76 <- decaydat$daysfromD15_minus76*decaydat$daysfromD15_geq76

    decaydat$Ptid <- as.factor(decaydat$Ptid)

    #first, assign 1/2LOD to LOD (the actual left censoring point)
    decaydat$log10titre <- ifelse(decaydat$log10titre < log10(40), log10(40), decaydat$log10titre)

    ymat <- matrix(NA, nrow=nrow(decaydat), ncol=2)
    ymat[,1] <- decaydat$log10titre
    ymat[,2] <- ifelse(decaydat$log10titre==log10(40), -Inf, decaydat$log10titre)

    decayfit_bend <- gam(ymat ~ daysfromD15 * nposD1 + daysfromD15_minus76_ifgeq76 * nposD1 + s(Ptid, bs = 're'), family=cnorm(), data = decaydat, weights = decaydat$weights) # random intercept model with bend at D91

    #make the dataset for the cox model
    coxdat = dat4cox_bend_tobit(dat=dat, decayfit_bend = decayfit_bend, decaydat = decaydat, variant = marker)

    return(coxdat)
}
###################################################################################

#vector of the antibody markers of interest
markers <- c("BA.1", "Beta", "Delta", "BA.4.BA.5", "D614G", "MDW")

#list of the subgroups for which the following objectives will be evaluated
#see SAP section 2.1
groups <- list(
    #all 13 one-dose mRNA booster arms pooled
    c(1:2, 4:12, 16:17),
    #1A. Moderna vaccines (arms 1-2, 5-6 pooled) vs. 1B. Pfizer vaccines (arms 7-9, 12 pooled) restricting to one-dose arms with common inserts
    c(1:2,5:6),
    c(7:9,12),
    #2A. Prototype vaccines (arms 1, 7 pooled) vs. 2B. Omicron-containing vaccines (2, 4-6, 8, 9, 12, 16, 17 pooled) restricting to one-dose arms
    c(1,7),
    c(2,4:6,8,9,12,16,17),
    #3A. Bivalent Omicron-containing vaccines (arms 2, 4, 6, 8, 12, 16, 17 pooled) vs. 3B. Monovalent Omicron-containing vaccines (arms 5, 9 pooled) restricting to one-dose arms
    c(2,4,6,8,12,16,17),
    c(5,9)
)

########################################################################################

tab1_1_fun <- function(dat, markers, groups){


    #generate weights
    dat$weights <- NA
    dat$weights[which(dat$naive==1)] <- t(gtools::rdirichlet(1, alpha=rep(1, length(which(dat$naive==1))))*length(which(dat$naive==1)))
    dat$weights[which(dat$naive==0)] <- t(gtools::rdirichlet(1, alpha=rep(1, length(which(dat$naive==0))))*length(which(dat$naive==0)))


    ## Exposure proximal CoR analysis

    ### Cox model covariate-adjusted hazard ratios

    #(The results in this section are included in **Abstract** texts, **Figure 5** and **Figure 6**.)


    #make datasets for cox models for all combinations of markers and arms

    #first, make a dataset for each marker and each arm
    #then, we will make datasets for the right combinations of arms for each comparison in Section 2.1
    #this way, we only run the lme_to_coxdat function once for each arm/marker
    coxdats_bymarker <- list()
    for(l in 1:length(markers)){
        coxdats_bymarker[[l]] <- list()
        for(j in 1:17){
            #there is no arm 3 in this dataset, so skip that one
            if(j==3){
                coxdats_bymarker[[l]][[j]] <- NULL
            } else {
                coxdats_bymarker[[l]][[j]] <- lme_to_coxdat_tobit(dat = dat, marker = markers[l], arms = j)
            }
        }
    }


    #now make coxdats that have the right combinations of arms for the comparisons in the list groups
    coxdats <- list()
    for(i in 1:length(markers)){
        coxdats[[i]] <- list()
        for(j in 1:length(groups)){
            for(k in 1:length(groups[[j]])){
                if(k==1){
                    coxdats[[i]][[j]] <- coxdats_bymarker[[i]][[groups[[j]][k]]]
                } else {
                    coxdats[[i]][[j]] <- rbind(coxdats[[i]][[j]],
                                               coxdats_bymarker[[i]][[groups[[j]][k]]])
                }
            }
        }
    }


    ###############
    Obj1_1_N <- list()


    ################################
    ###       naive
    ###############################
    for(i in 1:length(markers)){
        Obj1_1_N[[i]] <- list()
        for(j in 1:length(groups)){
            Obj1_1_N[[i]][[j]] <- coxph(Surv(tstart, tstop, covidind) ~ log10titre + riskscore + naive,
                                        data = coxdats[[i]][[j]]%>%filter(naive==1),id = Ptid,robust = TRUE, weights = coxdats[[i]][[j]]$weights[which(coxdats[[i]][[j]]$naive==1)])
            ### checked and confirmed that results are the same as fitting:
            # coxph(Surv(tstart, tstop, covidind) ~ log10titre + riskscore,
            #             data = coxdats[[i]][[j]]%>%filter(naive==1),id = Ptid,robust = TRUE)
            # We want to make minimal changes to the original codes
        }
    }
    #vector with slope estimates
    for(i in 1:length(markers)){
        for(j in 1:length(groups)){
            if(i==1 & j==1){
                hrci1_1_N <- summary(Obj1_1_N[[i]][[j]])$coefficients["log10titre", "coef"]
            } else{
                hrci1_1_N <- c(hrci1_1_N, summary(Obj1_1_N[[i]][[j]])$coefficients["log10titre", "coef"])
            }
        }
    }

    ###############
    Obj1_1_NN <- list()


    ################################
    ###       naive
    ###############################
    for(i in 1:length(markers)){
        Obj1_1_NN[[i]] <- list()
        for(j in 1:length(groups)){
            Obj1_1_NN[[i]][[j]] <- coxph(Surv(tstart, tstop, covidind) ~ log10titre + riskscore + naive,
                                         data = coxdats[[i]][[j]]%>%filter(naive==0),id = Ptid,robust = TRUE, weights = coxdats[[i]][[j]]$weights[which(coxdats[[i]][[j]]$naive==0)])
            ### checked and confirmed that results are the same as fitting:
            # coxph(Surv(tstart, tstop, covidind) ~ log10titre + riskscore,
            #             data = coxdats[[i]][[j]]%>%filter(naive==1),id = Ptid,robust = TRUE)
            # We want to make minimal changes to the original codes
        }
    }
    #vector with slope estimates
    for(i in 1:length(markers)){
        for(j in 1:length(groups)){
            if(i==1 & j==1){
                hrci1_1_NN <- summary(Obj1_1_NN[[i]][[j]])$coefficients["log10titre", "coef"]
            } else{
                hrci1_1_NN <- c(hrci1_1_NN, summary(Obj1_1_NN[[i]][[j]])$coefficients["log10titre", "coef"])
            }
        }
    }

    out <- c(hrci1_1_N, hrci1_1_NN)

    #checked

    return(out)
}

#####################################################################################

tab1_1 <- NA
while(all(is.na(tab1_1))){

    tab1_1 <- tryCatch({

        tab1_1_fun(dat = covail, markers = markers, groups = groups)

    },
    error = function(e) {
        # Handle the error
        message("An error occurred: ", e$message)
        return(NA)  # Return NA in case of error
    })

}

#checked


saveRDS(tab1_1, file=paste0("tabs", simnum, "_boot.rds"))
