# Supplementary material for: Neutralizing antibody immune correlates in COVAIL trial recipients of an mRNA second COVID-19 vaccine boost
Source: Nat Commun. 2025 Jan 17;16:759. doi: 10.1038/s41467-025-55931-w (PMC11748719; doi:10.1038/s41467-025-55931-w)
Supplement: Supplementary file 4 — Supplementary Software 1 [file 41467_2025_55931_MOESM4_ESM.zip › correlates_plots.R]

# This file contains code used to make the controlled vaccine efficacy plot
# assessing each antibody markers as a correlate of risk (CoR) of COVID-19   
###############################################################################
# Load packages
library(dplyr)
library(vaccine)
library(ggplot2)
library(patchwork)
###############################################################################
# Helper functions
###############################################################################
truncate_ce <- function(ests, low, high){
  ind_exclude = which(ests$cr$s < low | ests$cr$s > high)
  
  if(length(ind_exclude) == 0)
    return(ests)
  
  else {
    ests$cr$s = ests$cr$s[-ind_exclude]
    ests$cr$est = ests$cr$est[-ind_exclude]
    ests$cr$se = ests$cr$se[-ind_exclude]
    ests$cr$ci_lower = ests$cr$ci_lower[-ind_exclude]
    ests$cr$ci_upper = ests$cr$ci_upper[-ind_exclude]
    return(ests)
  }
}

# Helper function
# Conduct a basic CoR analysis
CoR_D1 <- function(dt, density,
                   arm_name, time, event, 
                   marker_name, adj_vars, t0,
                   title_name, xlab_name,
                   dir_name, save_pdf = TRUE){
  
  dat <- load_data(
    time = time,
    event = event,
    vacc = arm_name,
    marker = marker_name,
    covariates = adj_vars,
    weights = "wt.D15",
    ph2 = "casecontrol",
    data = dt)
  
  ests_cox <- est_ce(dat = dat, type="Cox", t_0 = t0, return_p_value = TRUE)
  ests_np <- est_ce(dat = dat, type="NP", t_0 = t0, return_p_value = TRUE)
  
  low = quantile(density$s, c(0.025, 0.975))[1]
  high = quantile(density$s, c(0.025, 0.975))[2]
  
  Cox = truncate_ce(ests_cox, low, high)
  Nonparametric = truncate_ce(ests_np, low, high)
  
  p = plot_ce(Cox, Nonparametric,
              zoom_y = c(0, 1.1), zoom_x = c(1, 6)) +
    geom_density(aes(x = x, y = after_stat(scaled)), 
                 data = data.frame(x = density$s), 
                 inherit.aes = F, bounds = c(min(density$s), max(density$s)),
                 fill = "forestgreen", alpha = 0.3, color = NA) +
    scale_x_continuous(breaks = c(1, 2, 3, 4, 5, 6)) +
    scale_y_continuous(labels = function(x) paste0(x*100, "%")) +
    xlab(xlab_name) + 
    ylab(paste0('Covariate-adjusted risk ', t0, ' days post D15')) +
    labs(title = title_name) +
    theme_bw(base_size = 24) + 
    theme(legend.position = 'bottom')
  
  if (save_pdf)
    ggsave(dir_name, plot = p, width = 12, height = 8)
  
  return(list(plot = p,
              Cox_CoR = ests_cox,
              NP_CoR = ests_np))
}


# CoR analysis by baseline naive and non-naive status
CoR_D15_by_naive <- function(dt, arm_name, time, event, 
                             marker_name, mk_vec, 
                             adj_vars, t0,
                             title_name, xlab_name, dir_name,
                             vertical = TRUE){
  
  # Divide data into subgroups based on baseline marker level
  ind_naive = which(dt$naive == 1)
  ind_nonnaive = which(dt$naive == 0)
  
  dt_naive = dt[ind_naive,]
  dt_nonnaive = dt[ind_nonnaive, ]
  
  # Naive
  cat('Running naive', '\n')
  density_naive = list(s = mk_vec[ind_naive])
  p_naive = CoR_D1(dt_naive, density_naive,
                   arm_name, time, event, 
                   marker_name, adj_vars, t0,
                   title_name = 'SARS-CoV-2 naive at baseline',
                   xlab_name,
                   dir_name, save_pdf = FALSE)$plot
  
  # Non-naive
  cat('Running non-naive', '\n')
  density_nonnaive = list(s = mk_vec[ind_nonnaive])
  p_nonnaive = CoR_D1(dt_nonnaive, density_nonnaive,
                      arm_name, time, event, 
                      marker_name, adj_vars, t0,
                      title_name = 'SARS-CoV-2 non-naive at baseline',
                      xlab_name,
                      dir_name, save_pdf = FALSE)$plot
  
  
  if (vertical) {
    p = p_naive/p_nonnaive + 
      plot_annotation(title = title_name) +
      plot_layout(guides = "collect") & 
      theme(legend.position = 'bottom', 
            plot.title = element_text(size = 24))
    
    ggsave(paste0(dir_name, '.pdf'), 
           plot = p, width = 12, height = 16)
  }
  
  else {
    p = p_naive + p_nonnaive + 
      plot_layout(guides = "collect") & 
      theme(legend.position = 'bottom', 
            plot.title = element_text(size = 22))
    
    ggsave(paste0(dir_name, '.pdf'), 
           plot = p, width = 16, height = 12)
  }
  
}
#########################################################################################
# Load the data
dt = read.csv('./covail_data_processed_20240313.csv')

dt = dt %>%
  mutate(Bpseudoneutid50_BA.1 = ifelse(Bpseudoneutid50_BA.1 > log10(27104), 
                                       log10(27104), Bpseudoneutid50_BA.1)) %>%
  mutate(Day15pseudoneutid50_BA.1 = ifelse(Day15pseudoneutid50_BA.1 > log10(27104), 
                                           log10(27104), Day15pseudoneutid50_BA.1)) %>%
  mutate(Bpseudoneutid50_BA.4.BA.5 = ifelse(Bpseudoneutid50_BA.4.BA.5 > log10(58293), 
                                            log10(58293), Bpseudoneutid50_BA.4.BA.5)) %>%
  mutate(Day15pseudoneutid50_BA.4.BA.5 = ifelse(Day15pseudoneutid50_BA.4.BA.5 > log10(58293), 
                                                log10(58293), Day15pseudoneutid50_BA.4.BA.5)) %>%
  mutate(Bpseudoneutid50_Beta = ifelse(Bpseudoneutid50_Beta > log10(35879), 
                                       log10(35879), Bpseudoneutid50_Beta)) %>%
  mutate(Day15pseudoneutid50_Beta = ifelse(Day15pseudoneutid50_Beta > log10(35879), 
                                           log10(35879), Day15pseudoneutid50_Beta)) %>%
  mutate(Bpseudoneutid50_D614G = ifelse(Bpseudoneutid50_D614G > log10(198904), 
                                        log10(198904), Bpseudoneutid50_D614G)) %>%
  mutate(Day15pseudoneutid50_D614G = ifelse(Day15pseudoneutid50_D614G > log10(198904), 
                                            log10(198904), Day15pseudoneutid50_D614G)) %>%
  mutate(Bpseudoneutid50_Delta = ifelse(Bpseudoneutid50_Delta > log10(145858), 
                                        log10(145858), Bpseudoneutid50_Delta)) %>%
  mutate(Day15pseudoneutid50_Delta = ifelse(Day15pseudoneutid50_Delta > log10(145858), 
                                            log10(145858), Day15pseudoneutid50_Delta))

# Define the PP correlates cohort
dt_PP = dt %>%
  filter(TrtonedosemRNA == 1) %>% # n = 1009
  filter(!eligibility_deviation == 'Y') %>% # -2
  filter(D1_D15_flag == 1) %>%
  filter(ph1.D15 == 1) %>%
  mutate(risk_score = ifelse(is.na(risk_score), median(risk_score), risk_score)) %>%
  mutate(risk_score = scale(risk_score)) %>%
  mutate(casecontrol = 1) # all are included in the phase 2 sampling
  
strain_list = c('BA.1','Beta','Delta','D614G','MDW','BA.4.BA.5')

###############################################################################
###############################################################################
# D22-D181
###############################################################################
###############################################################
# D15 markers among N + NN
###############################################################################
p_val_cox_D15 = NULL
p_val_np_D15 = NULL

for (strain in strain_list){
  cat('Running D22-D181', strain, '\n')
  var_name = paste0('Day15pseudoneutid50_', strain)
  mk_vec = pull(dt_PP, var_name)
  density = list(s = mk_vec)
  cor_res = CoR_D1(dt_PP, density,
                   arm_name = 'TrtonedosemRNA',
                   time = 'COVIDtimeD22toD181',
                   event = 'COVIDIndD22toD181',
                   adj_vars = c("risk_score","FOIstandardized", "naive"), 
                   t0 = 188, marker_name = var_name,
                   title_name = 'Controlled risk among one-dose mRNA vaccinees',
                   xlab_name = paste0('Log-scale D15 nAb ID50 titer against ', strain),
                   dir_name = paste0('./Figure/CoR_D22toD181_D15_', 
                                     strain, '.pdf'))
  #cat(strain, cor_res$Cox_CoR$p, '\n')
  p_val_cox_D15 = c(p_val_cox_D15, cor_res$Cox_CoR$p)
  p_val_np_D15 = c(p_val_np_D15, cor_res$NP_CoR$p)
} 

##################################################################################
# Among N and NN, separately
##################################################################################
for (strain in strain_list){
  cat('Running D22-D181', strain, '\n')
  var_name = paste0('Day15pseudoneutid50_', strain)
  cor_res = CoR_D15_by_naive(dt_PP, arm_name = 'TrtonedosemRNA',
                             time = 'COVIDtimeD22toD181',
                             event = 'COVIDIndD22toD181',
                             marker_name = var_name,
                             mk_vec = pull(dt_PP, var_name),
                             adj_vars = c("risk_score","FOIstandardized"), 
                             t0 = 188, 
                             title_name = 'Controlled risk among one-dose mRNA vaccinees',
                             xlab_name = paste0('Log-scale D15 nAb ID50 titer against ', strain),
                             dir_name = paste0('./Figure/CoR_D22toD181_D15_by_naive_', strain, '.pdf'))
} 
