# Supplementary material for: Neutralizing antibody immune correlates in COVAIL trial recipients of an mRNA second COVID-19 vaccine boost
Source: Nat Commun. 2025 Jan 17;16:759. doi: 10.1038/s41467-025-55931-w (PMC11748719; doi:10.1038/s41467-025-55931-w)
Supplement: Supplementary file 4 — Supplementary Software 1 [file 41467_2025_55931_MOESM4_ESM.zip › CRVE_Pfizer_Prototype_vs_OC.R]

###############################################################################
# This file contains code that produces the controlled relative vaccine efficacy
# comparing the Omicron-Containing inserts to the Prototype insert among randomized, 
# Stage-2 Pfizer participants
################################################################################
# Load packages
library(dplyr)
library(vaccine)
library(ggplot2)

# Load the data
dt = read.csv('covail_data_processed_20240313.csv')

# Define the PP correlates cohort
dt_PP = dt %>%
  filter(ph1.D15 == 1) %>% # Impute missing risk score for 4 ptids
  mutate(risk_score = ifelse(is.na(risk_score), median(risk_score), risk_score)) %>%
  mutate(risk_score = scale(risk_score)) %>%
  mutate(casecontrol = 1) %>% # all are included in the phase 2 sampling
  mutate(Bpseudoneutid50_BA.1 = ifelse(Bpseudoneutid50_BA.1 > log10(27104), 
                                       log10(27104), Bpseudoneutid50_BA.1)) %>%
  mutate(Day15pseudoneutid50_BA.1 = ifelse(Day15pseudoneutid50_BA.1 > log10(27104), 
                                           log10(27104), Day15pseudoneutid50_BA.1)) %>%
  mutate(Bpseudoneutid50_BA.4.BA.5 = ifelse(Bpseudoneutid50_BA.4.BA.5 > log10(58293), 
                                            log10(58293), Bpseudoneutid50_BA.4.BA.5)) %>%
  mutate(Day15pseudoneutid50_BA.4.BA.5 = ifelse(Day15pseudoneutid50_BA.4.BA.5 > log10(58293), 
                                                log10(58293), Day15pseudoneutid50_BA.4.BA.5)) %>%
  mutate(Bpseudoneutid50_Beta = ifelse(Bpseudoneutid50_Beta > log10(35879), 
                                       log10(35879), Bpseudoneutid50_Beta)) %>%
  mutate(Day15pseudoneutid50_Beta = ifelse(Day15pseudoneutid50_Beta > log10(35879), 
                                           log10(35879), Day15pseudoneutid50_Beta)) %>%
  mutate(Bpseudoneutid50_D614G = ifelse(Bpseudoneutid50_D614G > log10(198904), 
                                        log10(198904), Bpseudoneutid50_D614G)) %>%
  mutate(Day15pseudoneutid50_D614G = ifelse(Day15pseudoneutid50_D614G > log10(198904), 
                                            log10(198904), Day15pseudoneutid50_D614G)) %>%
  mutate(Bpseudoneutid50_Delta = ifelse(Bpseudoneutid50_Delta > log10(145858), 
                                        log10(145858), Bpseudoneutid50_Delta)) %>%
  mutate(Day15pseudoneutid50_Delta = ifelse(Day15pseudoneutid50_Delta > log10(145858), 
                                            log10(145858), Day15pseudoneutid50_Delta))

###############################################################################
# Helper function
###############################################################################
truncate_cve <- function(ests, low, high){
  ind_exclude = which(ests$cve$s < low | ests$cve$s > high)
  
  if(length(ind_exclude) == 0)
    return(ests)
  
  else {
    ests$cve$s = ests$cve$s[-ind_exclude]
    ests$cve$est = ests$cve$est[-ind_exclude]
    ests$cve$se = ests$cve$se[-ind_exclude]
    ests$cve$ci_lower = ests$cve$ci_lower[-ind_exclude]
    ests$cve$ci_upper = ests$cve$ci_upper[-ind_exclude]
    return(ests)
  }
}
###############################################################
# D15 markers
###############################################################################
###############################################################################
# Among Stage-2 Pfizer vaccinees 
###############################################################################
dt_PP_Pfizer = dt_PP %>% 
  filter(treatment_actual %in% 
           c('Beta + Omicron (Pfizer 1)', 
             'Omicron (Pfizer 1)', 
             'Omicron + Wildtype/Prototype (Pfizer 1)', 
             'Wildtype/Prototype (Pfizer 1)')) %>%
  mutate(OC = 1 - TrtB)

strain_list = c('BA.1','Beta','Delta','D614G','MDW','BA.4.BA.5')
for (strain in strain_list){
  cat(strain, '\n')
  var_name = paste0('Day15pseudoneutid50_', strain)
  time = 'COVIDtimeD22toD181'
  event = 'COVIDIndD22toD181'
  adj_vars = c("risk_score","FOIstandardized","naive")
  t0 = 188
  
  dat <- load_data(
    time = time,
    event = event,
    vacc = 'OC',
    marker = var_name,
    covariates = adj_vars,
    weights = "wt.D15",
    ph2 = "casecontrol",
    data = dt_PP_Pfizer
  )
  
  ests_cox <- est_ce(dat = dat, type="Cox", cr = TRUE, cve = TRUE, t_0 = t0, 
                     placebo_risk_method = 'Cox', return_p_value = TRUE)
  
  cat(ests_cox$p, '\n')
  ests_np <- est_ce(dat = dat, type="NP", t_0 = t0, cr = TRUE, cve = TRUE,
                    placebo_risk_method = 'Cox', return_p_value = TRUE)
  cat(ests_np$p, '\n')
  
  density = list(s = pull(dt_PP_Pfizer, var_name))
  
  low = quantile(density$s, c(0.025, 0.975))[1]
  high = quantile(density$s, c(0.025, 0.975))[2]
  
  Cox = truncate_cve(ests_cox, low, high)
  Nonparametric = truncate_cve(ests_np, low, high)
  
  p = plot_ce(Cox, Nonparametric, which = 'CVE',
              zoom_y = c(-0.1, 1.1), zoom_x = c(1, 6)) + 
    geom_density(aes(x = x, y = after_stat(scaled)), 
                 data = data.frame(x = density$s), 
                 inherit.aes = F, bounds = c(min(density$s), max(density$s)),
                 fill = "forestgreen", alpha = 0.3, color = NA) +
    xlab(paste0('Log-scale D15 nAb ID50 titer against ', strain)) + 
    ylab(paste0('Covariate-adjusted relative vaccine efficacy \n 188 days post D15')) +
    scale_x_continuous(limits = c(1, 6), breaks = c(1, 2, 3, 4, 5, 6)) +
    scale_y_continuous(limits = c(-0.1, 1.1), labels = function(x) paste0(x*100, "%")) +
    labs(title = 'Controlled Relative Vaccine Efficacy',
         subtitle = 'Omicron-Containing vs. Prototype among Stage-2 Pfizer participants') +
    theme_bw(base_size = 20) + theme(legend.position = 'bottom')
  
  ggsave(paste0('./Figure/CVE_', var_name, '.pdf'), plot = p, width = 12, height = 8)
}
