# Supplementary material for: Neutralizing antibody immune correlates in COVAIL trial recipients of an mRNA second COVID-19 vaccine boost
Source: Nat Commun. 2025 Jan 17;16:759. doi: 10.1038/s41467-025-55931-w (PMC11748719; doi:10.1038/s41467-025-55931-w)
Supplement: Supplementary file 4 — Supplementary Software 1 [file 41467_2025_55931_MOESM4_ESM.zip › cumulative_incidence_analysis_by_N_NN.Rmd]

---
title: "COVAIL mRNA Cohort and Cumulative Incidence Analysis"
author: "COVAIL Biostatistics Team"
date: "2024-05-26"
output: pdf_document
---

```{r setup, include=FALSE}
knitr::opts_chunk$set(echo = TRUE)
library(ggplot2)
library(CFsurvival) 
library(dplyr)
library(survival)
library(lubridate)
library(tableone)
library(patchwork)
library(readr)
library(tidyverse)
library(survminer)
```

# Cohort
Read in and process data. 

```{r echo=FALSE}
# read dataset
dt = read.csv('covail_data_processed_20240313.csv')

dtA = dt %>%
  filter(TrtonedosemRNA == 1) %>% # n = 1009
  filter(!eligibility_deviation == 'Y') %>% # -2
  filter(D1_D15_flag == 1) %>% # - 1 --> n = 1006
  mutate(Bpseudoneutid50_BA.1 = ifelse(Bpseudoneutid50_BA.1 > log10(27104), 
                                       log10(27104), Bpseudoneutid50_BA.1)) %>%
  mutate(Bpseudoneutid50_BA.4.BA.5 = ifelse(Bpseudoneutid50_BA.4.BA.5 > log10(58293), 
                                            log10(58293), Bpseudoneutid50_BA.4.BA.5)) %>%
  mutate(Bpseudoneutid50_Beta = ifelse(Bpseudoneutid50_Beta > log10(35879), 
                                       log10(35879), Bpseudoneutid50_Beta)) %>%
  mutate(Bpseudoneutid50_D614G = ifelse(Bpseudoneutid50_D614G > log10(198904), 
                                        log10(198904), Bpseudoneutid50_D614G)) %>%
  mutate(Bpseudoneutid50_Delta = ifelse(Bpseudoneutid50_Delta > log10(145858), 
                                        log10(145858), Bpseudoneutid50_Delta))

dtA_cumulative_incidence = dtA %>%
  select(COVIDIndD22toD181, COVIDtimeD22toD181, 
         COVIDIndD22toD91, COVIDtimeD22toD91, 
         Actual_visit_date_15.2, studydose1date,
         naive, Bpseudoneutid50_BA.1, Bpseudoneutid50_Beta,
         Bpseudoneutid50_Delta, Bpseudoneutid50_D614G, Bpseudoneutid50_BA.4.BA.5,
         Bpseudoneutid50_MDW, primary_booster_type,
         FOIstandardized, risk_score,
         TrtA, TrtB, TrtC, treatment_actual, stage, ph1.D15,
         Immunemarkerset) %>% 
  mutate(risk_score = ifelse(is.na(risk_score), # Impute one missing risk score
                             median(risk_score, na.rm = TRUE), risk_score)) %>%
  mutate(num_D15 = as.numeric(as.Date(Actual_visit_date_15.2) - as.Date(studydose1date))) %>%
  mutate(ftime = COVIDtimeD22toD181 + num_D15) %>% # Counting from D1
  mutate(COVIDIndD22toD181 = ifelse(is.na(COVIDIndD22toD181), 1, COVIDIndD22toD181)) %>% # 21 NA's are early infections
  mutate(COVIDIndD22toD91   = ifelse(is.na(COVIDIndD22toD91), 1, COVIDIndD22toD91))
```


## Table 1

We compare the distribution of baseline covariates among each of the 13 mRNA arms. 

```{r comp B Stage 1 Table one, echo=FALSE, message=FALSE, warning=FALSE}
dt_W = dtA %>%
  dplyr::select(Age, Age65C, Sex, Asian, Black, NatAmer, PacIsl, Multiracial,  
                ethnicity, White, 
         naive, FOIstandardized, risk_score, treatment_actual, TrtB, stage,
        Bpseudoneutid50_BA.1, Bpseudoneutid50_Beta,
         Bpseudoneutid50_Delta, Bpseudoneutid50_D614G, Bpseudoneutid50_BA.4.BA.5,
         Bpseudoneutid50_MDW, primary_booster_type)

tableone = tableone::CreateTableOne(dt_W, 
                         vars = c('Age', 'Age65C', 'Sex', 
                                  'Asian', 'Black', 'NatAmer', 'PacIsl', 'multiracial', 'White',
                                  'ethnicity', 'naive', 'FOIstandardized', 
                                  'risk_score', 'Bpseudoneutid50_BA.1',
                                  'Bpseudoneutid50_BA.4.BA.5',
                                  'Bpseudoneutid50_Beta', 'Bpseudoneutid50_Delta',
                                  'Bpseudoneutid50_D614G', 'Bpseudoneutid50_MDW',
                                  'primary_booster_type'),
                         factorVars = c('Sex', 'Age65C',
                                  'Asian', 'Black', 'NatAmer', 'PacIsl', 'multiracial', 'White',
                                  'ethnicity', 'naive', 'primary_booster_type'), 
                         strata = 'treatment_actual',
                         test = FALSE)
print(tableone)

```


We compare the distribution of baseline covariates among naive participants from 
each of the 13 mRNA arms. 

```{r comp B Stage 1 Table one naive, echo=FALSE, message=FALSE, warning=FALSE}
dt_W_N = dtA %>%
  filter(naive == 1) %>%
  dplyr::select(Age, Age65C, Sex, Asian, Black, NatAmer, PacIsl, Multiracial,  
                ethnicity, White, 
         naive, FOIstandardized, risk_score, treatment_actual, TrtB, stage,
        Bpseudoneutid50_BA.1, Bpseudoneutid50_Beta,
         Bpseudoneutid50_Delta, Bpseudoneutid50_D614G, Bpseudoneutid50_BA.4.BA.5,
         Bpseudoneutid50_MDW, primary_booster_type)

tableone_N = tableone::CreateTableOne(dt_W_N, 
                         vars = c('Age', 'Age65C', 'Sex', 
                                  'Asian', 'Black', 'NatAmer', 'PacIsl', 'multiracial', 'White',
                                  'ethnicity', 'naive', 'FOIstandardized', 
                                  'risk_score', 'Bpseudoneutid50_BA.1',
                                  'Bpseudoneutid50_BA.4.BA.5',
                                  'Bpseudoneutid50_Beta', 'Bpseudoneutid50_Delta',
                                  'Bpseudoneutid50_D614G', 'Bpseudoneutid50_MDW',
                                  'primary_booster_type'),
                         factorVars = c('Sex', 'Age65C',
                                  'Asian', 'Black', 'NatAmer', 'PacIsl', 'multiracial', 'White',
                                  'ethnicity', 'naive', 'primary_booster_type'), 
                         strata = 'treatment_actual',
                         test = FALSE)
print(tableone_N)
```


We compare the distribution of baseline covariates among naive participants from 
each of the 13 mRNA arms. 

```{r comp B Stage 1 Table one naive, echo=FALSE, message=FALSE, warning=FALSE}
dt_W_NN = dtA %>%
  filter(naive == 0) %>%
  dplyr::select(Age, Age65C, Sex, Asian, Black, NatAmer, PacIsl, Multiracial,  
                ethnicity, White, 
         naive, FOIstandardized, risk_score, treatment_actual, TrtB, stage,
        Bpseudoneutid50_BA.1, Bpseudoneutid50_Beta,
         Bpseudoneutid50_Delta, Bpseudoneutid50_D614G, Bpseudoneutid50_BA.4.BA.5,
         Bpseudoneutid50_MDW, primary_booster_type)

tableone_NN = tableone::CreateTableOne(dt_W_NN, 
                         vars = c('Age', 'Age65C', 'Sex', 
                                  'Asian', 'Black', 'NatAmer', 'PacIsl', 'multiracial', 'White',
                                  'ethnicity', 'naive', 'FOIstandardized', 
                                  'risk_score', 'Bpseudoneutid50_BA.1',
                                  'Bpseudoneutid50_BA.4.BA.5',
                                  'Bpseudoneutid50_Beta', 'Bpseudoneutid50_Delta',
                                  'Bpseudoneutid50_D614G', 'Bpseudoneutid50_MDW',
                                  'primary_booster_type'),
                         factorVars = c('Sex', 'Age65C',
                                  'Asian', 'Black', 'NatAmer', 'PacIsl', 'multiracial', 'White',
                                  'ethnicity', 'naive', 'primary_booster_type'), 
                         strata = 'treatment_actual',
                         test = FALSE)
print(tableone_NN)
```


# Covariate-adjusted cumulative incidence curves

```{r all CI curves estimation,  echo=FALSE, warning=FALSE, error=FALSE, message=FALSE}

fit_curve <- function(dt, trt_vec, dt_W, fit_time = 188,
                      lib = c("survSL.km", "survSL.coxph",
                              "survSL.gam", "survSL.rfsrc")){
  fit <- CFsurvival(time = dt$ftime, 
                  event = dt$COVIDIndD22toD181, 
                  treat = trt_vec, 
                  confounders = dt_W, 
                  verbose = FALSE, fit.times = seq(0, 15+fit_time, by = 1), fit.treat = c(1),
                  nuisance.options = list(prop.SL.library = c("SL.mean", "SL.glm"),
                                          event.SL.library = lib,
                                          cens.SL.library = lib,
                                          cross.fit = TRUE, V = 5, save.nuis.fits = TRUE), 
                  conf.band = TRUE, conf.level = .95)
  
  return(fit)
}
```

# Covariate-adjusted cumulative incidence curves among naives and non-naives

```{r all CI curves estimation N,  echo=FALSE, warning=FALSE, error=FALSE, message=FALSE}

# Primary analysis adjusting for FOI and risk_score
dtA_cumulative_incidence = dtA_cumulative_incidence %>%
  mutate(stage1_N = ifelse(trt_stage1 == 1 & naive == 1, 1, 0),
         stage1_NN = ifelse(trt_stage1 == 1 & naive == 0, 1, 0),
         stage2_N = ifelse(trt_stage2 == 1 & naive == 1, 1, 0),
         stage2_NN = ifelse(trt_stage2 == 1 & naive == 0, 1, 0),
         stage4_N = ifelse(trt_stage4 == 1 & naive == 1, 1, 0),
         stage4_NN = ifelse(trt_stage4 == 1 & naive == 0, 1, 0))

dt_W = dtA_cumulative_incidence %>%
  select(FOIstandardized, risk_score)

fit_stage1_N = fit_curve(dtA_cumulative_incidence, dtA_cumulative_incidence$stage1_N, dt_W) 
fit_stage1_NN = fit_curve(dtA_cumulative_incidence, dtA_cumulative_incidence$stage1_NN, dt_W) 

fit_stage2_N = fit_curve(dtA_cumulative_incidence, dtA_cumulative_incidence$stage2_N, dt_W) 
fit_stage2_NN = fit_curve(dtA_cumulative_incidence, dtA_cumulative_incidence$stage2_NN, dt_W) 

fit_stage4_N = fit_curve(dtA_cumulative_incidence, dtA_cumulative_incidence$stage4_N, dt_W) 
fit_stage4_NN = fit_curve(dtA_cumulative_incidence, dtA_cumulative_incidence$stage4_NN, dt_W) 

```


## Stage 1 Moderna

We plot the cumulative incidence of five Moderna arms pooled and the covariate-adjusted
cumulative incidence curve of each Moderna arm through 188 days post D15 (last COVID endpoint in Stage 1). 

```{r all CI curves Moderna naive,  fig.cap = "Covariate-adjusted cumulative incidence curves among naive Stage 1 Moderna participants. Solid lines are point estimates. Dashed lines are 95% confidence intervals.", echo=FALSE, warning=FALSE, error=FALSE, message=FALSE}
fit_stage1_N$surv.df$Arm = 'Stage 1 Moderna (Naive, n = 400)'
fit_stage1_NN$surv.df$Arm = 'Stage 1 Moderna (Non-Naive, n = 103)'


surv.df.final = rbind(fit_stage1_NN$surv.df,
                      fit_stage1_N$surv.df)

surv.df.final = surv.df.final %>%
  select(time, surv, Arm)

plot_cumu_inc_stage1 = ggplot(surv.df.final) +
  geom_step(aes(time, 1-surv, color=as.factor(Arm), group=Arm), size = 1.5) +
  #scale_color_viridis_d('Arm')+
  scale_color_manual('Arm', values = c('orange', 'royalblue'))+
  xlab("Study time (days)") +
  ylab("Covariate-adjusted cumulative incidence") +
  coord_cartesian(xlim=c(0, 15 + 188), ylim=c(0, 0.6)) +
  scale_y_continuous(labels = function(x) paste0(x*100, "%")) +
  theme_bw(base_size = 22) +
  theme(legend.position = 'bottom', legend.text = element_text(size=18)) +
    guides(color=guide_legend(nrow = 2, byrow=TRUE))


plot(plot_cumu_inc_stage1 + theme_bw(base_size = 16) + 
  theme(legend.position = 'bottom') )

ggsave('./Figure/Figure_CI_Stage1.pdf', 
       plot = plot_cumu_inc_stage1, width = 12, height = 8)

```


## Stage 2 Pfizer

We plot the cumulative incidence of six Stage 2 Pfizer arms pooled and the covariate-adjusted
cumulative incidence curve of each Stage 2 Pfizer arm through 188 days post D15 (last COVID endpoint in Stage 2). . 

```{r all CI curves Pfizer 2 naive,  fig.cap = "Covariate-adjusted cumulative incidence curves among Stage 2 Pfizer participants. Solid lines are point estimates. Dashed lines are 95% confidence intervals.", echo=FALSE, warning=FALSE, error=FALSE, message=FALSE}

# Primary analysis adjusting for naive, FOI and risk_score

fit_stage2_N$surv.df$Arm = 'Stage 2 Pfizer (Naive, n = 202)'
fit_stage2_NN$surv.df$Arm = 'Stage 2 Pfizer (Non-Naive, n = 103)'


surv.df.final = rbind(fit_stage2_NN$surv.df,
                      fit_stage2_N$surv.df)

surv.df.final = surv.df.final %>%
  select(time, surv, Arm)

plot_cumu_inc_stage2 = ggplot(surv.df.final) +
  geom_step(aes(time, 1-surv, color=as.factor(Arm), group=Arm), size = 1.5) +
  scale_color_manual('Arm', values = c('orange', 'royalblue'))+
  xlab("Study time (days)") +
  ylab("Covariate-adjusted cumulative incidence") +
  coord_cartesian(xlim=c(0, 15 + 188), ylim=c(0, 0.6)) +
  scale_y_continuous(labels = function(x) paste0(x*100, "%")) +
  theme_bw(base_size = 22) +
  theme(legend.position = 'bottom', legend.text = element_text(size=18)) +
    guides(color=guide_legend(nrow = 2, byrow=TRUE))


plot(plot_cumu_inc_stage2 + theme_bw(base_size = 16) + 
  theme(legend.position = 'bottom') )

ggsave('./Figure/Figure_CI_Stage2.pdf', 
       plot = plot_cumu_inc_stage2, width = 12, height = 8)

```

## Stage 4 Pfizer

We plot the cumulative incidence of 2 Stage 4 Pfizer arms pooled and the covariate-adjusted
cumulative incidence curve of each Stage 4 Pfizer arm through 93 days post D15 (last COVID endpoint in Stage 4).

```{r all CI curves Pfizer 4,  fig.cap = "Covariate-adjusted cumulative incidence curves among Stage 4 Pfizer participants. Solid lines are point estimates. Dashed lines are 95% confidence intervals.", echo=FALSE, warning=FALSE, error=FALSE, message=FALSE}

# Primary analysis adjusting for naive, FOI and risk_score

fit_stage4_N$surv.df$Arm = 'Stage 4 Pfizer (Naive, n = 46)'
fit_stage4_NN$surv.df$Arm = 'Stage 4 Pfizer (Non-Naive, n = 152)'


surv.df.final = rbind(fit_stage4_NN$surv.df,
                      fit_stage4_N$surv.df)

surv.df.final = surv.df.final %>%
  select(time, surv, Arm)

plot_cumu_inc_stage4 = ggplot(surv.df.final) +
  geom_step(aes(time, 1-surv, color=as.factor(Arm), group=Arm), size = 1.5) +
  scale_color_manual('Arm', values = c('orange', 'royalblue'))+
  xlab("Study time (days)") +
  ylab("Covariate-adjusted cumulative incidence") +
  coord_cartesian(xlim=c(0, 15 + 188), ylim=c(0, 0.6)) +
  scale_y_continuous(labels = function(x) paste0(x*100, "%")) +
  theme_bw(base_size = 22) +
  theme(legend.position = 'bottom', legend.text = element_text(size=18)) +
    guides(color=guide_legend(nrow = 2, byrow=TRUE))


plot(plot_cumu_inc_stage4 + theme_bw(base_size = 16) + 
  theme(legend.position = 'bottom') )

ggsave('./Figure/Figure_CI_Stage4.pdf', 
       plot = plot_cumu_inc_stage4, width = 12, height = 8)

```
