# Supplementary material for: Neutralizing antibody immune correlates in COVAIL trial recipients of an mRNA second COVID-19 vaccine boost
Source: Nat Commun. 2025 Jan 17;16:759. doi: 10.1038/s41467-025-55931-w (PMC11748719; doi:10.1038/s41467-025-55931-w)
Supplement: Supplementary file 4 — Supplementary Software 1 [file 41467_2025_55931_MOESM4_ESM.zip › mRNA immune correlates NIAID review bootstrap ses COVE Endpoint tobit.Rmd]

---
title: "Manuscript #1 - mRNA immune correlates - COVE Endpoint"
date: "`r format(Sys.time(), '%d %B, %Y')`"
output: rmarkdown::html_vignette
---

The purpose of this report is to run the exposure-proximal correlates of risk models for the COVE endpoint, as reported in Supplementary Figure 28. Observations are censored at the time of the COVAIL endpoint if they have the COVAIL endpoint prior to the COVE endpoint for training the antibody decay models and for running the exposure-proximal cox models.    

```{r, include = FALSE}
library(dtplyr)
library(tidyverse)
library(broom)
library(here)
library(knitr)
library(rmarkdown)
library(lme4)
library(lmerTest)
library(survival)
library(gt)
library(ggpubr)
library(gridExtra)
library(ggplot2)
library(ggplotify)
library(mgcv)

#library(COVAILProximalCoR)  # R package including codes of all analyses that NIAID team conducted for Covail exposure proximal project. It is premature and is under development. Several functions in this report (e.g. dat4decay, dat4cox) are borrowed from this package. 

opts_chunk$set(fig.width=8, fig.height=5,echo=FALSE, warning=FALSE, message=FALSE, comment = NA,
               collapse = TRUE)
```


```{r DataInputAndManipulation}
dat_raw0 <- read_csv(here("inst/extdata/covail_data_processed_20240305.csv")) ## import covail raw data

#the updated dataset has the COVE endpoint, but other dates are in a format that is difficult for R to parse
#so we will upload the original dataset
#and then merge in the new COVE endpoints
dat_rawCOVE <- read_csv(here("inst/extdata/covail_data_processed_20241007.csv"))

dat_rawCOVE <- subset(dat_rawCOVE, select=c("Ptid", "COVIDtimeD22toD181COVE", "COVIDIndD22toD181COVE"))

dat_rawmerge <- merge(dat_raw0, dat_rawCOVE, by="Ptid", all.x=T, all.y=F)

### Codes borrowed from COVAILProximalCoR, make_data.R
#   Generate data frame "covail" to be used in exposure proximal (EP) analysis
#   select relevant variables and convert dates/days to calendar time 

#Replacing the imputed version of the Day 15 BA 4/5 titres with the unimputed version
dat_rawmerge$Day15pseudoneutid50_BA.4.BA.5 <- dat_rawmerge$Day15pseudoneutid50_BA.4.BA.5_unimputed
#remove the separate unimputed column to avoid confusion
dat_rawmerge <- subset(dat_rawmerge, select=-c(Day15pseudoneutid50_BA.4.BA.5_unimputed))

dat_raw = lazy_dt(as_tibble(dat_rawmerge))
studyday1 = ymd("2022-03-31")
covail = dat_raw |> select(Ptid,arm,treatment_actual,
               COVIDtimeD22toD91,COVIDtimeD92toD181,COVIDtimeD22toD181, COVIDtimeD22toD181COVE, COVIDIndD22toD91,COVIDIndD92toD181,COVIDIndD22toD181, COVIDIndD22toD181COVE,
               Actual_visit_date_1.0,Actual_visit_date_15.2,Actual_visit_date_29.2,Actual_visit_date_91.7,Actual_visit_date_181.14,
               ph1.D15,ph1.D92,AsympInfectIndD15to91,AsympInfectIndD92to181,
               naive,first_Npos_date,
               oos_boost,oos_boost_date,
               standardized_risk_score,COVIDlineage,
               starts_with("Bpseudoneutid50"),
               starts_with("Day15pseudoneutid50"),
               starts_with("Day29pseudoneutid50"),
               starts_with("Day91pseudoneutid50"),
               starts_with("Day181pseudoneutid50")) |>
    # filter on D15 inclusion criteria
    filter(ph1.D15 == 1) |>
    # rename for convenience
    rename(visitdateD1 = Actual_visit_date_1.0,visitdateD15 = Actual_visit_date_15.2,visitdateD29 = Actual_visit_date_29.2,
           visitdateD91 = Actual_visit_date_91.7,visitdateD181 = Actual_visit_date_181.14,
           asympPD1 = AsympInfectIndD15to91,asympPD2 = AsympInfectIndD92to181,
           riskscore = standardized_risk_score,lineage = COVIDlineage) |>
    # standardize date formats and convert COVIDtime variables to calendar time
    mutate(nposD1 = ifelse(!is.na(first_Npos_date) & first_Npos_date %in% c("1+0"), 1, 0),
           nposD92 = ifelse(!is.na(first_Npos_date) & first_Npos_date %in% c("1+0", "29+2", "91+7"), 1, 0),
           oos_boost_date = mdy(oos_boost_date),
           visitdateD15 = ymd(visitdateD15),visitdateD29 = ymd(visitdateD29),
           visitdateD91 = ymd(visitdateD91),visitdateD181 = ymd(visitdateD181),
           tstartD15 = as.numeric(ymd(visitdateD15) - ymd(studyday1)),
           tstartD92 = as.numeric(ymd(visitdateD91) - ymd(studyday1)),
           # go from visit date + time to event/cens to calendar time
           oos_boost_time = as.numeric(oos_boost_date - ymd(studyday1)),
           COVIDtimeD22toD91 = as.numeric(ymd(visitdateD15) + days(COVIDtimeD22toD91) - ymd(studyday1)),
           COVIDtimeD92toD181 = as.numeric(ymd(visitdateD15) + days(COVIDtimeD92toD181) - ymd(studyday1)),
           COVIDtimeD22toD181 = as.numeric(ymd(visitdateD15) + days(COVIDtimeD22toD181) - ymd(studyday1)),
           COVIDtimeD22toD181COVE = as.numeric(ymd(visitdateD15) + days(COVIDtimeD22toD181COVE) - ymd(studyday1))) |>
    relocate(tstartD15, .before = COVIDtimeD22toD91) |>
    select(-first_Npos_date) |>
    as.data.frame()

rm(list=setdiff(ls(), c("covail","dat_raw0"))) ## free memory space
```

```{r, include=FALSE}
#load the bootstrap results
#this is a 282 x 1000 matrix where each column is a single bootstrap iteration and each for is the bootstrap estimate of the slope for each of the exposure-proximal models included in this R markdown file

boot <- readRDS(here("ForCluster/alltabs_boot_COVE.rds"))

```


```{r FuncInput}
### all codes in this chunk are borrowed from COVAILProximalCoR

## Generate long-format data for fitting a linear mixed effects model for antibody decay.
##
## @param variant String identifying the variant, one of "BA.1", "BA.2.2.21", "BA.4.BA.5", "Beta", "D614G", "Delta", "MDW"
## @param arms Either "all" for all study arms or a string identifying the treatment for a study arm.
##
## @return long-format data for
## @export
##
## @examples
## dat4decay("BA.1", arms = "all")
dat4decay <- function(variant, arms = c(1:17)[-3]) {

    # lazy-load covail
    dat = dtplyr::lazy_dt(covail, immutable = TRUE)

    # filter if asked for
    dat = dat |> filter(arm %in% arms)

    # filter on variant
    # e.g., variant = "BA.1"
    dat = dat |> dplyr::select(!contains("pseudo") | (contains("pseudo") & contains(variant) & !contains("cat")))

    # pivot longer - separately for dates and measurements so they can be merged cleanly
    # pivot longer for dates
    dat_date = dat |>
        tidyr::pivot_longer(starts_with("visitdate"),
                     names_to = "visitday",
                     values_to = "visitdate") |>
        arrange(Ptid, visitdate)

    # pivot longer for measurements
    dat_pseudo = dat |>
        tidyr::pivot_longer(contains("pseudo"),
                     names_to = "measurement",
                     values_to = "log10titre") |>
        arrange(Ptid) |>
        mutate(visitday = case_when(grepl("Bpseudo", measurement) ~ "visitdateD1",
                                     grepl("Day15", measurement) ~ "visitdateD15",
                                     grepl("Day29", measurement) ~ "visitdateD29",
                                     grepl("Day91", measurement) ~ "visitdateD91",
                                     grepl("Day181", measurement) ~ "visitdateD181"))

    # merge
    dat = merge(dat_date, dat_pseudo) |>
        dplyr::select(-contains(c("pseudo", "visitdateD"))) |>
        arrange(Ptid, visitday)

    # calculate time elapsed since D15
    dat = dat |>
        group_by(Ptid) |>
        mutate(log10titreD1 = log10titre[visitday == "visitdateD1"]) |>
        mutate(log10titreD91 = log10titre[visitday == "visitdateD91"]) |>
        filter(visitday != "visitdateD1") |>
        group_by(Ptid) |>
        mutate(daysfromD15 = as.numeric(visitdate - min(visitdate, na.rm = T))) |>
        ungroup() |>
        arrange(Ptid, daysfromD15) |>
        filter_at(vars(daysfromD15, log10titre), all_vars(!(is.na(.))))

    # flag rows to drop b/c of infection
    dat = dat |>
        mutate(dropAsympPD1 = case_when(asympPD1 == 1 & visitday == "visitdateD15" ~ 0,
                                        asympPD1 == 1 & visitday != "visitdateD15" ~ 1,
                                        asympPD1 == 0 ~ 0),
               dropAsympPD2 = case_when(dropAsympPD1 == 1 ~ 1,
                                        asympPD2 == 1 & visitday == "visitdateD15" ~ 0,
                                        asympPD2 == 1 & visitday == "visitdateD29" ~ 0,
                                        asympPD2 == 1 & visitday == "visitdateD91" ~ 0,
                                        asympPD2 == 1 & visitday == "visitdateD181" ~ 1,
                                        dropAsympPD1 == 0 & asympPD2 == 0 ~ 0),
               dropSympt = case_when(COVIDIndD22toD181 == 0 ~ 0,
                                     COVIDIndD22toD181 == 1 & daysfromD15 < (COVIDtimeD22toD181 - tstartD15) ~ 0,
                                     TRUE ~ 1),
                dropSymptCOVE = case_when(COVIDIndD22toD181COVE == 0 ~ 0,
                                     COVIDIndD22toD181COVE == 1 & daysfromD15 < (COVIDtimeD22toD181COVE - tstartD15) ~ 0,
                                     TRUE ~ 1),
               #drop ab measurements on or after date of out of study boost
               dropOosboost = case_when(oos_boost == "N" ~ 0,
                                        oos_boost == "Y" & daysfromD15 < (oos_boost_time - tstartD15) ~ 0,
                                     TRUE ~ 1),

               #drop ab measurements after censoring date for anyone without evidence of infection or oos boost
               dropAfterCens = case_when(daysfromD15 <= (COVIDtimeD22toD181COVE - tstartD15) ~ 0,
                                        TRUE ~ 1)) |>

        mutate(dropInfec = case_when(dropAsympPD1 == 0 & dropAsympPD2 == 0 & dropSympt == 0 & dropSymptCOVE == 0 & dropOosboost == 0 & dropAfterCens == 0 ~ 0,
                                     TRUE ~ 1)) |>
        filter(dropInfec != 1) |>
        dplyr::select(-starts_with("drop")) |>
        arrange(Ptid, daysfromD15) |>
        as.data.frame()

    # return data
    return(dat)
}


## Create a dataset with a time-varying covariate for predicted antibody based on the Ab decay model with a bend at 76 days after day 15 for use in exposure proximal Cox model.
##
## @param decayfit fitted decay model
## @param variant String identifying the variant, one of "BA.1", "BA.2.2.21", "BA.4.BA.5", "Beta", "D614G", "Delta", "MDW
##
## @return fitted object from which to extract estimated coefficients for constructing predicted antibody curves
## @export
##
## @examples
## dat4cox(decayfit, "BA.1")
dat4cox_bend_tobit <- function(decayfit_bend, decaydat, variant) {

    # get estimated coefficients
    coefs = coef(decayfit_bend)
    
    ris <- coefs[7:length(coefs)]
    coefs <- coefs[1:6]
    
    #set up correct df
    coefsdf <- data.frame("Ptid" = levels(decaydat$Ptid),
                          "Intercept" = (ris + coefs["(Intercept)"]),
                          "daysfromD15est" = coefs["daysfromD15"],
               "nposD1est" = coefs["nposD1"],
               "daysxnpos" = coefs["daysfromD15:nposD1"],
               "daysm76" = coefs["daysfromD15_minus76_ifgeq76"],
               "daysm76xnpos" = coefs["nposD1:daysfromD15_minus76_ifgeq76"])
    rownames(coefsdf) = NULL

    # get relevant participants from covail dataset
    subjdat = dtplyr::lazy_dt(subset(covail, Ptid %in% coefsdf$Ptid))
    
    #need to censor at the mild event
    subjdat = subjdat |>
        mutate(COVIDIndD22toD181COVE = ifelse(COVIDtimeD22toD181 < COVIDtimeD22toD181COVE, 0, COVIDIndD22toD181COVE),
              COVIDtimeD22toD181COVE = ifelse(COVIDtimeD22toD181 < COVIDtimeD22toD181COVE, COVIDtimeD22toD181, COVIDtimeD22toD181COVE) )

    # initialize expanded dataset
    coxdat = subjdat |>
        group_by(Ptid) |>
        reframe(Ptid = Ptid,
                arm = arm,
                treatment_actual,
                tstart = seq(from = tstartD15, to = COVIDtimeD22toD181COVE - 1),
                tstop = seq(from = tstartD15 + 1, to = COVIDtimeD22toD181COVE),
                covidind = c(rep(0, COVIDtimeD22toD181COVE - tstartD15 - 1), COVIDIndD22toD181COVE),
                tstartD15 = tstartD15,
                tstartD92 = tstartD92,
                asympPD1 = asympPD1,
                nposD1 = nposD1,
                naive = naive,
                riskscore,
                log10titreD1 = get(paste0("Bpseudoneutid50_", variant)),
                log10titreD1cat = get(paste0("Bpseudoneutid50_", variant, "cat")),
                log10titreD91 = get(paste0("Day91pseudoneutid50_", variant)),
                ph1.D92) |>
        ungroup() |>
        left_join(coefsdf, by = "Ptid") |>
         mutate(log10titre = Intercept + nposD1est * nposD1 + daysfromD15est * (tstart - tstartD15) +
                                daysxnpos * nposD1 * (tstart - tstartD15) + daysm76 * (tstart - tstartD15 - 76) * as.numeric(tstart - tstartD15 >= 76) +
                                daysm76xnpos * nposD1 * (tstart - tstartD15 - 76) * as.numeric(tstart - tstartD15 >= 76))|>
        as.data.frame()
    
    coxdat$log10titre <- ifelse(coxdat$asympPD1==0, coxdat$log10titre,
                            ifelse(coxdat$tstart < coxdat$tstartD92,
                                   coxdat$log10titre,
                                   coxdat$log10titreD91 + (coxdat$daysfromD15est + coxdat$daysxnpos) * (coxdat$tstart - coxdat$tstartD92) + (coxdat$daysm76 + coxdat$daysm76xnpos) * pmin(c((coxdat$tstart - coxdat$tstartD92),(coxdat$tstart - coxdat$tstartD15 - 76))) * as.numeric(coxdat$tstart - coxdat$tstartD15 >= 76)))
    
    coxdat$tstart_studtime <- coxdat$tstart - coxdat$tstartD15

    
    coxdat |>
        select(Ptid, tstart, tstop, arm, treatment_actual, covidind, log10titre, nposD1, riskscore, ph1.D92, log10titreD1, log10titreD1cat, naive, tstartD92, tstartD15, tstart_studtime) 

    # return coxdat
    return(coxdat)
}


#function to both train ab decay models and output cox data for each marker and each arm
lme_to_coxdat_tobit <- function(marker, arms){
  #make dataset for decay model for the relevant marker and arm
  decaydat = dat4decay(variant = marker, arms = arms)
  
  #set up for model with bend at D91
  decaydat$daysfromD15_minus76 <- decaydat$daysfromD15 - 76
  decaydat$daysfromD15_geq76 <- as.numeric(decaydat$daysfromD15 >= 76)
  decaydat$daysfromD15_minus76_ifgeq76 <- decaydat$daysfromD15_minus76*decaydat$daysfromD15_geq76
  
   decaydat$Ptid <- as.factor(decaydat$Ptid)
  
  #first, assign 1/2LOD to LOD (the actual left censoring point)
   decaydat$log10titre <- ifelse(decaydat$log10titre < log10(40), log10(40), decaydat$log10titre)

    ymat <- matrix(NA, nrow=nrow(decaydat), ncol=2)
    ymat[,1] <- decaydat$log10titre
    ymat[,2] <- ifelse(decaydat$log10titre==log10(40), -Inf, decaydat$log10titre)
  
  decayfit_bend <- gam(ymat ~ daysfromD15 * nposD1 + daysfromD15_minus76_ifgeq76 * nposD1 + s(Ptid, bs = 're'), family=cnorm(), data = decaydat) # random intercept model with bend at D91

  
  #make the dataset for the cox model
  coxdat = dat4cox_bend_tobit(decayfit_bend = decayfit_bend, decaydat = decaydat, variant = marker)
 
  return(coxdat)
}

#function to print p-values rounded to 3 decimal places to 0 as p<0.001
plessthan <- function(pvals){
    out <- ifelse(pvals<0.001, paste0("<0.001"), format(round(pvals,3),nsmall=3))
    return(out)
}

```


```{r SpecifyMarkersArms}
#vector of the antibody markers of interest
markers <- c("BA.1", "Beta", "Delta", "BA.4.BA.5", "D614G", "MDW")

#list of the subgroups for which the following objectives will be evaluated
#see SAP section 2.1
groups <- list(
          #all 13 one-dose mRNA booster arms pooled
          c(1:2, 4:12, 16:17),
          #1A. Moderna vaccines (arms 1-2, 5-6 pooled) vs. 1B. Pfizer vaccines (arms 7-9, 12 pooled) restricting to one-dose arms with common inserts
          c(1:2,5:6),
          c(7:9,12),
          #2A. Prototype vaccines (arms 1, 7 pooled) vs. 2B. Omicron-containing vaccines (2, 4-6, 8, 9, 12, 16, 17 pooled) restricting to one-dose arms
          c(1,7),
          c(2,4:6,8,9,12,16,17),
          #3A. Bivalent Omicron-containing vaccines (arms 2, 4, 6, 8, 12, 16, 17 pooled) vs. 3B. Monovalent Omicron-containing vaccines (arms 5, 9 pooled) restricting to one-dose arms
          c(2,4,6,8,12,16,17),
          c(5,9)
)
```

## Exposure proximal CoR analysis

### Cox model covariate-adjusted hazard ratios 

The tables below present hazard ratios with 95% confidence intervals for each predicted time-varying antibody marker as an exposure-proximal correlate of risk. These results are adjusted solely for the baseline risk score (excluding D1 log10 titres) and are shown for naïve participants and non-naïve participants, respectively. 

```{r}
#make datasets for cox models for all combinations of markers and arms

#first, make a dataset for each marker and each arm
#then, we will make datasets for the right combinations of arms for each comparison in Section 2.1
#this way, we only run the lme_to_coxdat function once for each arm/marker
coxdats_bymarker <- list()
for(i in 1:length(markers)){
    coxdats_bymarker[[i]] <- list()
    for(j in 1:17){
        #there is no arm 3 in this dataset, so skip that one
        if(j==3){
            coxdats_bymarker[[i]][[j]] <- NULL
        } else {
            coxdats_bymarker[[i]][[j]] <- lme_to_coxdat_tobit(marker = markers[i], arms = j)
        }
    }
}

#now make coxdats that have the right combinations of arms for the comparisons in the list groups
coxdats <- list()
for(i in 1:length(markers)){
    coxdats[[i]] <- list()
    for(j in 1:length(groups)){
        for(k in 1:length(groups[[j]])){
            if(k==1){
                coxdats[[i]][[j]] <- coxdats_bymarker[[i]][[groups[[j]][k]]]
            } else {
                coxdats[[i]][[j]] <- rbind(coxdats[[i]][[j]],
                                           coxdats_bymarker[[i]][[groups[[j]][k]]])
            }
        }
    }
}
```

```{r, include=FALSE}
#function for p-values from percentile bootstrap intervals


alpha_seq <- seq(1e-16, 1-1e-16, 1/1000)


pval_fun <- function(boot, alpha_seq){
    out <- alpha_seq[which.min(0 >= quantile(boot, probs = (alpha_seq/2), na.rm = T) & 0 <= quantile(boot, probs = (1-alpha_seq/2), na.rm=T))]
    return(out)
}
```


```{r FitCoxModel}
Obj1_1_N <- Obj1_1_NN <- list()

#make vector of markers
varvec<-NULL
for(i in 1:length(markers)){
    if(i==1){
        varvec <- rep(markers[i], length(groups))
    } else {
        varvec <- c(varvec, rep(markers[i], length(groups)))
    }
}
#make table of hazard ratios, 95% CIs, and p-values for Objective 1_1
tab1_1_N <- tab1_1_NN <-matrix(NA, nrow=(length(markers)*length(groups)), ncol=4)
tab1_1_N[,1] <- tab1_1_NN[,1] <-varvec

#make vector of groups
groupvec <- c("all mRNA", "mRNA Moderna", "mRNA Pfizer", "mRNA Prototype", "mRNA Omicron-Containing", "mRNA Bivalent", "mRNA Monovalent")
tab1_1_N[,2] <- tab1_1_NN[,2] <- rep(groupvec, length(markers))


################################
###       naive
###############################
for(i in 1:length(markers)){
    Obj1_1_N[[i]] <- list()
    for(j in 1:length(groups)){
        Obj1_1_N[[i]][[j]] <- coxph(Surv(tstart, tstop, covidind) ~ log10titre + riskscore + naive,
                    data = coxdats[[i]][[j]]%>%filter(naive==1),id = Ptid,robust = TRUE)
        ### checked and confirmed that results are the same as fitting:
        # coxph(Surv(tstart, tstop, covidind) ~ log10titre + riskscore,
        #             data = coxdats[[i]][[j]]%>%filter(naive==1),id = Ptid,robust = TRUE)
        # We want to make minimal changes to the original codes
    }
}


#95% CIs based on percentile bootstrap estimates
for(i in 1:length(markers)){
    for(j in 1:length(groups)){
        if(i==1 & j==1){
            HR_t1_1_N <- summary(Obj1_1_N[[i]][[j]])$coefficients["log10titre", "coef"]
        } else (
            HR_t1_1_N <- c(HR_t1_1_N, summary(Obj1_1_N[[i]][[j]])$coefficients["log10titre", "coef"])
        )
    }
}


#determine quantiles of the bootstrap replicates for this table
tab1_1_N_boot <- boot[1:42,]
tab1_1_N_boot_quantiles <- apply(tab1_1_N_boot, 1, quantile, probs = c(0.025, 0.975))
tab1_1_N_boot_quantiles <- t(tab1_1_N_boot_quantiles)

low_t1_1_N <- format(round(exp(tab1_1_N_boot_quantiles[,1]),2),nsmall=2)
high_t1_1_N <- format(round(exp(tab1_1_N_boot_quantiles[,2]),2),nsmall=2)

pvals_1_1_N <- apply(tab1_1_N_boot, 1, pval_fun, alpha_seq = alpha_seq)

#vector with HR and 95% CIs
tab1_1_N[,3] <- paste0(format(round(exp(HR_t1_1_N),2),nsmall=2), " (", low_t1_1_N, ", ", high_t1_1_N, ")")

tab1_1_N[,4] <- plessthan(pvals_1_1_N)
tab1_1_N <- data.frame(tab1_1_N)

################################
###       non-naive
###############################
for(i in 1:length(markers)){
    Obj1_1_NN[[i]] <- list()
    for(j in 1:length(groups)){
        Obj1_1_NN[[i]][[j]] <- coxph(Surv(tstart, tstop, covidind) ~ log10titre + riskscore + naive,
                    data = coxdats[[i]][[j]]%>%filter(naive==0),id = Ptid,robust = TRUE)
    }
}

#95% CIs based on percentile bootstrap estimates
for(i in 1:length(markers)){
    for(j in 1:length(groups)){
        if(i==1 & j==1){
            HR_t1_1_NN <- summary(Obj1_1_NN[[i]][[j]])$coefficients["log10titre", "coef"]
        } else (
            HR_t1_1_NN <- c(HR_t1_1_NN, summary(Obj1_1_NN[[i]][[j]])$coefficients["log10titre", "coef"])
        )
    }
}


#determine quantiles of the bootstrap replicates for this table
tab1_1_NN_boot <- boot[43:84,]
tab1_1_NN_boot_quantiles <- apply(tab1_1_NN_boot, 1, quantile, probs = c(0.025, 0.975), na.rm=T)
tab1_1_NN_boot_quantiles <- t(tab1_1_NN_boot_quantiles)

low_t1_1_NN <- format(round(exp(tab1_1_NN_boot_quantiles[,1]),2),nsmall=2)
high_t1_1_NN <- format(round(exp(tab1_1_NN_boot_quantiles[,2]),2),nsmall=2)

pvals_1_1_NN <- apply(tab1_1_NN_boot, 1, pval_fun, alpha_seq = alpha_seq)

#vector with HR and 95% CIs
tab1_1_NN[,3] <- paste0(format(round(exp(HR_t1_1_NN),2),nsmall=2), " (", low_t1_1_NN, ", ", high_t1_1_NN, ")")

tab1_1_NN[,4] <- plessthan(pvals_1_1_NN)
tab1_1_NN <- data.frame(tab1_1_NN)

 
### present tables   
 colnames(tab1_1_N) <- colnames(tab1_1_NN) <- c("Marker", "Group", "HR (95% CI)", "p-value")


tab1_1_N %>% 
  gt() %>%
  tab_header(title = "Naive participants: Hazard Ratios for Exposure-Proximal Correlates of Risk by Antibody Marker without Adjustment for log10 D1 Titre, COVE Endpoint")

tab1_1_NN %>% 
  gt() %>%
  tab_header(title = "Non-naive participants: Hazard Ratios for Exposure-Proximal Correlates of Risk by Antibody Marker without Adjustment for log10 D1 Titre, COVE Endpoint")
```
