# Supplementary material for: Neutralizing antibody immune correlates in COVAIL trial recipients of an mRNA second COVID-19 vaccine boost
Source: Nat Commun. 2025 Jan 17;16:759. doi: 10.1038/s41467-025-55931-w (PMC11748719; doi:10.1038/s41467-025-55931-w)
Supplement: Supplementary file 4 — Supplementary Software 1 [file 41467_2025_55931_MOESM4_ESM.zip › mRNA immune correlates NIAID review bootstrap ses tobit.Rmd]

---
title: "Manuscript #1 - mRNA immune correlates"
subtitle: "Analysis results included in the manuscript from NIAID team"
date: "`r format(Sys.time(), '%d %B, %Y')`"
output: rmarkdown::html_vignette
---

This version of the full file, completed for the revision, uses bootstrap confidence interval estimates for the exposure-proximal models, where the bootstrap was run separately on the cluster in file "Bootstrap_alltabs_array.R". The bootstrap is a Bayesian bootstrap with Dirichlet weights ($\alpha=1$). The weights were generated separately by naive/non-naive status and multiplied by the number of naive/non-naive participants, respectively, which maintains the contribution from naive and non-naive individuals in the weighted datasets. For each of 1000 weighted samples, we a) train the antibody decay model with a bend at 76 days after day 15 (as specified below), b) predict antibody titers for all relevant calendar days as described in the SAP, and c) estimate the exposure-proximal cox proportional hazards models included in the COVAIL mRNA manuscript. We present percentile confidence interval estimates as 

$$ (exp(\hat{\beta}_b^{0.025}), exp(\hat{\beta}_b^{0.975})) $$

where $\hat{\beta}_b^{0.025}$ and $\hat{\beta}_b^{0.975}$ are the 2.5th and 97.5th percentiles of the bootstrap estimates of $\beta$ for a given exposure-proximal cox model. We determine p-values as the smallest $\alpha$ for which 0 is not included in the $1-\alpha$ confidence interval for $\hat{\beta}$.

We also implement a bend point at 76 days after day 15 for the antibody decay models. Adding the bend at 76 days after day 15 gives us a model with the following form:  


$$ X_i(t) = \beta_0 + \beta_1(t - t_{i,d15}) + \beta_2(I(NposD1=1)) + \beta_3(t - t_{i,d15})I(NposD1=1)$$
$$ + \beta_4(t - t_{i,d15} - 76)(I(t - t_{i,d15} \geq 76)) + \beta_5(t - t_{i,d15} - 76)(I(t - t_{i,d15} \geq 76))I(NposD1=1) + b_i + \epsilon_{i,t} $$
where $t_{i,d15}$ is the calendar date of the D15 measurement for individual $i$, $X_i(t)$ is the time-varying log10 antibody titer on calendar day $t$ for individual $i$, $t - t_{i,d15}$ is the number of days since the day 15 measurement for individual $i$ on calendar day $t$, $I(NposD1=1)$ is an indicator of being anti-n positive on D1, $(t - t_{i,d15} - 76)$ is the number of days since 76 days after the day 15 measurement for individual $i$ on calendar day $t$, $I(t - t_{i,d15} \geq 76)$ is an indicator of whether calendar day $t$ is at least 76 days after the day 15 measurement for individual $i$, $b_i \sim N(0,\tau^2)$ is an individual-level random intercept, and $\epsilon_{i,t} \sim N(0, \sigma^2)$. Finally, Tobit models are used to handle left-censoring at the LOD for the antibody decay models.  


```{r, include = FALSE}
library(dtplyr)
library(tidyverse)
library(broom)
library(here)
library(knitr)
library(rmarkdown)
library(lme4)
library(lmerTest)
library(survival)
library(gt)
library(ggpubr)
library(gridExtra)
library(ggplot2)
library(ggplotify)

library(mgcv)

#library(COVAILProximalCoR)  # R package including codes of all analyses that NIAID team conducted for Covail exposure proximal project. It is premature and is under development. Several functions in this report (e.g. dat4decay, dat4cox) are borrowed from this package. 

opts_chunk$set(fig.width=8, fig.height=5,echo=FALSE, warning=FALSE, message=FALSE, comment = NA,
               collapse = TRUE)
```


```{r DataInputAndManipulation}
dat_raw0 <- read_csv(here("inst/extdata/covail_data_processed_20240305.csv")) ## import covail raw data

### Codes borrowed from COVAILProximalCoR, make_data.R
#   Generate data frame "covail" to be used in exposure proximal (EP) analysis
#   select relevant variables and convert dates/days to calendar time 

#Replacing the imputed version of the Day 15 BA 4/5 titres with the unimputed version
dat_raw0$Day15pseudoneutid50_BA.4.BA.5 <- dat_raw0$Day15pseudoneutid50_BA.4.BA.5_unimputed
#remove the separate unimputed column to avoid confusion
dat_raw0 <- subset(dat_raw0, select=-c(Day15pseudoneutid50_BA.4.BA.5_unimputed))

dat_raw = lazy_dt(as_tibble(dat_raw0))
studyday1 = ymd("2022-03-31")
covail = dat_raw |> select(Ptid,arm,treatment_actual,
               COVIDtimeD22toD91,COVIDtimeD92toD181,COVIDtimeD22toD181,COVIDIndD22toD91,COVIDIndD92toD181,COVIDIndD22toD181,
               Actual_visit_date_1.0,Actual_visit_date_15.2,Actual_visit_date_29.2,Actual_visit_date_91.7,Actual_visit_date_181.14,
               ph1.D15,ph1.D92,AsympInfectIndD15to91,AsympInfectIndD92to181,
               naive,first_Npos_date,
               oos_boost,oos_boost_date,
               standardized_risk_score,COVIDlineage,
               starts_with("Bpseudoneutid50"),
               starts_with("Day15pseudoneutid50"),
               starts_with("Day29pseudoneutid50"),
               starts_with("Day91pseudoneutid50"),
               starts_with("Day181pseudoneutid50")) |>
    # filter on D15 inclusion criteria
    filter(ph1.D15 == 1) |>
    # rename for convenience
    rename(visitdateD1 = Actual_visit_date_1.0,visitdateD15 = Actual_visit_date_15.2,visitdateD29 = Actual_visit_date_29.2,
           visitdateD91 = Actual_visit_date_91.7,visitdateD181 = Actual_visit_date_181.14,
           asympPD1 = AsympInfectIndD15to91,asympPD2 = AsympInfectIndD92to181,
           riskscore = standardized_risk_score,lineage = COVIDlineage) |>
    # standardize date formats and convert COVIDtime variables to calendar time
    mutate(nposD1 = ifelse(!is.na(first_Npos_date) & first_Npos_date %in% c("1+0"), 1, 0),
           nposD92 = ifelse(!is.na(first_Npos_date) & first_Npos_date %in% c("1+0", "29+2", "91+7"), 1, 0),
           oos_boost_date = mdy(oos_boost_date),
           visitdateD15 = ymd(visitdateD15),visitdateD29 = ymd(visitdateD29),
           visitdateD91 = ymd(visitdateD91),visitdateD181 = ymd(visitdateD181),
           tstartD15 = as.numeric(ymd(visitdateD15) - ymd(studyday1)),
           tstartD92 = as.numeric(ymd(visitdateD91) - ymd(studyday1)),
           # go from visit date + time to event/cens to calendar time
           oos_boost_time = as.numeric(oos_boost_date - ymd(studyday1)),
           COVIDtimeD22toD91 = as.numeric(ymd(visitdateD15) + days(COVIDtimeD22toD91) - ymd(studyday1)),
           COVIDtimeD92toD181 = as.numeric(ymd(visitdateD15) + days(COVIDtimeD92toD181) - ymd(studyday1)),
           COVIDtimeD22toD181 = as.numeric(ymd(visitdateD15) + days(COVIDtimeD22toD181) - ymd(studyday1))) |>
    relocate(tstartD15, .before = COVIDtimeD22toD91) |>
    select(-first_Npos_date) |>
    as.data.frame()

rm(list=setdiff(ls(), c("covail","dat_raw0"))) ## free memory space
```

```{r, include=FALSE}
#load the bootstrap results
#this is a 280 x 1000 matrix where each column is a single bootstrap iteration and each row is the bootstrap estimate of the slope for each of the exposure-proximal models included in this R markdown file

boot <- readRDS(here("ForCluster/alltabs_boot.rds"))

```


```{r FuncInput}
### all codes in this chunk are borrowed from COVAILProximalCoR

## Generate long-format data for fitting a linear mixed effects model for antibody decay.
##
## @param variant String identifying the variant, one of "BA.1", "BA.2.2.21", "BA.4.BA.5", "Beta", "D614G", "Delta", "MDW"
## @param arms Either "all" for all study arms or a string identifying the treatment for a study arm.
##
## @return long-format data for
## @export
##
## @examples
## dat4decay("BA.1", arms = "all")
dat4decay <- function(variant, arms = c(1:17)[-3]) {

    # lazy-load covail
    dat = dtplyr::lazy_dt(covail, immutable = TRUE)

    # filter if asked for
    dat = dat |> filter(arm %in% arms)

    # filter on variant
    # e.g., variant = "BA.1"
    dat = dat |> dplyr::select(!contains("pseudo") | (contains("pseudo") & contains(variant) & !contains("cat")))

    # pivot longer - separately for dates and measurements so they can be merged cleanly
    # pivot longer for dates
    dat_date = dat |>
        tidyr::pivot_longer(starts_with("visitdate"),
                     names_to = "visitday",
                     values_to = "visitdate") |>
        arrange(Ptid, visitdate)

    # pivot longer for measurements
    dat_pseudo = dat |>
        tidyr::pivot_longer(contains("pseudo"),
                     names_to = "measurement",
                     values_to = "log10titre") |>
        arrange(Ptid) |>
        mutate(visitday = case_when(grepl("Bpseudo", measurement) ~ "visitdateD1",
                                     grepl("Day15", measurement) ~ "visitdateD15",
                                     grepl("Day29", measurement) ~ "visitdateD29",
                                     grepl("Day91", measurement) ~ "visitdateD91",
                                     grepl("Day181", measurement) ~ "visitdateD181"))

    # merge
    dat = merge(dat_date, dat_pseudo) |>
        dplyr::select(-contains(c("pseudo", "visitdateD"))) |>
        arrange(Ptid, visitday)

    # calculate time elapsed since D15
    dat = dat |>
        group_by(Ptid) |>
        mutate(log10titreD1 = log10titre[visitday == "visitdateD1"]) |>
        mutate(log10titreD91 = log10titre[visitday == "visitdateD91"]) |>
        filter(visitday != "visitdateD1") |>
        group_by(Ptid) |>
        mutate(daysfromD15 = as.numeric(visitdate - min(visitdate, na.rm = T))) |>
        ungroup() |>
        arrange(Ptid, daysfromD15) |>
        filter_at(vars(daysfromD15, log10titre), all_vars(!(is.na(.))))

    # flag rows to drop b/c of infection
    dat = dat |>
        mutate(dropAsympPD1 = case_when(asympPD1 == 1 & visitday == "visitdateD15" ~ 0,
                                        asympPD1 == 1 & visitday != "visitdateD15" ~ 1,
                                        asympPD1 == 0 ~ 0),
               dropAsympPD2 = case_when(dropAsympPD1 == 1 ~ 1,
                                        asympPD2 == 1 & visitday == "visitdateD15" ~ 0,
                                        asympPD2 == 1 & visitday == "visitdateD29" ~ 0,
                                        asympPD2 == 1 & visitday == "visitdateD91" ~ 0,
                                        asympPD2 == 1 & visitday == "visitdateD181" ~ 1,
                                        dropAsympPD1 == 0 & asympPD2 == 0 ~ 0),
               dropSympt = case_when(COVIDIndD22toD181 == 0 ~ 0,
                                     COVIDIndD22toD181 == 1 & daysfromD15 < (COVIDtimeD22toD181 - tstartD15) ~ 0,
                                     TRUE ~ 1),
               #drop ab measurements on or after date of out of study boost
               dropOosboost = case_when(oos_boost == "N" ~ 0,
                                        oos_boost == "Y" & daysfromD15 < (oos_boost_time - tstartD15) ~ 0,
                                     TRUE ~ 1),

               #drop ab measurements after censoring date for anyone without evidence of infection or oos boost
               dropAfterCens = case_when(daysfromD15 <= (COVIDtimeD22toD181 - tstartD15) ~ 0,
                                        TRUE ~ 1)) |>

        mutate(dropInfec = case_when(dropAsympPD1 == 0 & dropAsympPD2 == 0 & dropSympt == 0 & dropOosboost == 0 & dropAfterCens == 0 ~ 0,
                                     TRUE ~ 1)) |>
        filter(dropInfec != 1) |>
        dplyr::select(-starts_with("drop")) |>
        arrange(Ptid, daysfromD15) |>
        as.data.frame()

    # return data
    return(dat)
}


## Create a dataset with a time-varying covariate for predicted antibody based on the Ab decay model with a bend at 76 days after day 15 for use in exposure proximal Cox model.
##
## @param decayfit fitted decay model
## @param variant String identifying the variant, one of "BA.1", "BA.2.2.21", "BA.4.BA.5", "Beta", "D614G", "Delta", "MDW
##
## @return fitted object from which to extract estimated coefficients for constructing predicted antibody curves
## @export
##
## @examples
## dat4cox(decayfit, "BA.1")
dat4cox_bend_tobit <- function(decayfit_bend, decaydat, variant) {

    # get estimated coefficients
    coefs = coef(decayfit_bend)
    
    ris <- coefs[7:length(coefs)]
    coefs <- coefs[1:6]
    
    #set up correct df
    coefsdf <- data.frame("Ptid" = levels(decaydat$Ptid),
                          "Intercept" = (ris + coefs["(Intercept)"]),
                          "daysfromD15est" = coefs["daysfromD15"],
               "nposD1est" = coefs["nposD1"],
               "daysxnpos" = coefs["daysfromD15:nposD1"],
               "daysm76" = coefs["daysfromD15_minus76_ifgeq76"],
               "daysm76xnpos" = coefs["nposD1:daysfromD15_minus76_ifgeq76"])
    rownames(coefsdf) = NULL

    
    # get relevant participants from covail dataset
    subjdat = dtplyr::lazy_dt(subset(covail, Ptid %in% coefsdf$Ptid))

    # initialize expanded dataset
    coxdat = subjdat |>
        group_by(Ptid) |>
        reframe(Ptid = Ptid,
                arm = arm,
                treatment_actual,
                tstart = seq(from = tstartD15, to = COVIDtimeD22toD181 - 1),
                tstop = seq(from = tstartD15 + 1, to = COVIDtimeD22toD181),
                covidind = c(rep(0, COVIDtimeD22toD181 - tstartD15 - 1), COVIDIndD22toD181),
                tstartD15 = tstartD15,
                tstartD92 = tstartD92,
                asympPD1 = asympPD1,
                nposD1 = nposD1,
                naive = naive,
                riskscore,
                log10titreD1 = get(paste0("Bpseudoneutid50_", variant)),
                log10titreD1cat = get(paste0("Bpseudoneutid50_", variant, "cat")),
                log10titreD91 = get(paste0("Day91pseudoneutid50_", variant)),
                ph1.D92) |>
        ungroup() |>
        left_join(coefsdf, by = "Ptid") |>
         mutate(log10titre = Intercept + nposD1est * nposD1 + daysfromD15est * (tstart - tstartD15) +
                                daysxnpos * nposD1 * (tstart - tstartD15) + daysm76 * (tstart - tstartD15 - 76) * as.numeric(tstart - tstartD15 >= 76) +
                                daysm76xnpos * nposD1 * (tstart - tstartD15 - 76) * as.numeric(tstart - tstartD15 >= 76))|>
        as.data.frame()
    
    coxdat$log10titre <- ifelse(coxdat$asympPD1==0, coxdat$log10titre,
                            ifelse(coxdat$tstart < coxdat$tstartD92,
                                   coxdat$log10titre,
                                   coxdat$log10titreD91 + (coxdat$daysfromD15est + coxdat$daysxnpos) * (coxdat$tstart - coxdat$tstartD92) + (coxdat$daysm76 + coxdat$daysm76xnpos) * pmin(c((coxdat$tstart - coxdat$tstartD92),(coxdat$tstart - coxdat$tstartD15 - 76))) * as.numeric(coxdat$tstart - coxdat$tstartD15 >= 76)))
    
    coxdat$tstart_studtime <- coxdat$tstart - coxdat$tstartD15

    
    coxdat |>
        select(Ptid, tstart, tstop, arm, treatment_actual, covidind, log10titre, nposD1, riskscore, ph1.D92, log10titreD1, log10titreD1cat, naive, tstartD92, tstartD15, tstart_studtime) 

    # return coxdat
    return(coxdat)
}


## Create a dataset with observed and predicted antibodies for plots
##
## @param decayfit fitted decay model
## @param decaydat data used to fit decay model
## @param variant String identifying the variant, one of "BA.1", "BA.2.2.21", "BA.4.BA.5", "Beta", "D614G", "Delta", "MDW
##
## @return fitted object from which to extract estimated coefficients for constructing predicted antibody curves
## @export
##
## @examples
## dat4obsvpreds(decayfit, decaydat, "BA.1")
dat4obsvpreds_bend_tobit <- function(decayfit_bend, decaydat, variant) {

    # get estimated coefficients
    coefs = coef(decayfit_bend)
    
    ris <- coefs[7:length(coefs)]
    coefs <- coefs[1:6]
    
    #set up correct df
    coefsdf <- data.frame("Ptid" = levels(decaydat$Ptid),
                          "Intercept" = (ris + coefs["(Intercept)"]),
                          "daysfromD15est" = coefs["daysfromD15"],
               "nposD1est" = coefs["nposD1"],
               "daysxnpos" = coefs["daysfromD15:nposD1"],
               "daysm76" = coefs["daysfromD15_minus76_ifgeq76"],
               "daysm76xnpos" = coefs["nposD1:daysfromD15_minus76_ifgeq76"])
    rownames(coefsdf) = NULL

    # initialize expanded dataset
    obsvpredsdat = decaydat |>
        left_join(coefsdf, by = "Ptid") |>
        mutate(log10titre_pred = Intercept + nposD1est * nposD1 + daysfromD15est * daysfromD15 +
                                daysxnpos * nposD1 * daysfromD15 + daysm76 * daysfromD15_minus76_ifgeq76 +
                                daysm76xnpos * nposD1 * daysfromD15_minus76_ifgeq76) |>
        as.data.frame()
    
    
    if(any(obsvpredsdat$asympPD1==1 & (obsvpredsdat$daysfromD15 >= (obsvpredsdat$tstartD92 - obsvpredsdat$tstartD15)))){
               obsvpredsdat$log10titre_pred = ifelse(obsvpredsdat$asympPD1 == 0, obsvpredsdat$log10titre_pred,
                                                     ifelse((obsvpredsdat$daysfromD15 < (obsvpredsdat$tstartD92 - obsvpredsdat$tstartD15)),
                                                            obsvpredsdat$logtitre_pred,
                                                            obsvpredsdat$log10titreD91 + (obsvpredsdat$daysfromD15est + obsvpredsdat$daysxnpos) * (obsvpredsdat$daysfromD15 - (obsvpredsdat$tstartD92 - obsvpredsdat$tstartD15)) + (obsvpredsdat$daysm76 + obsvpredsdat$daysm76xnpos) * pmin(c((obsvpredsdat$daysfromD15 - (obsvpredsdat$tstartD92 - obsvpredsdat$tstartD15)),(obsvpredsdat$daysfromD15 - 76))) * as.numeric(obsvpredsdat$daysfromD15 >= 76)))
    }
 
         obsvpredsdat|>
         select(Ptid, arm, log10titre, log10titre_pred, daysfromD15, nposD1, log10titreD1, asympPD1)

    # return obsvpredsdat
    return(obsvpredsdat)
}


#function to both train ab decay models and output cox data for each marker and each arm
lme_to_coxdat_tobit <- function(marker, arms){
  #make dataset for decay model for the relevant marker and arm
  decaydat = dat4decay(variant = marker, arms = arms)
  
  #set up for model with bend at D91
  decaydat$daysfromD15_minus76 <- decaydat$daysfromD15 - 76
  decaydat$daysfromD15_geq76 <- as.numeric(decaydat$daysfromD15 >= 76)
  decaydat$daysfromD15_minus76_ifgeq76 <- decaydat$daysfromD15_minus76*decaydat$daysfromD15_geq76
  
  decaydat$Ptid <- as.factor(decaydat$Ptid)
  
  #first, assign 1/2LOD to LOD (the actual left censoring point)
   decaydat$log10titre <- ifelse(decaydat$log10titre < log10(40), log10(40), decaydat$log10titre)

    ymat <- matrix(NA, nrow=nrow(decaydat), ncol=2)
    ymat[,1] <- decaydat$log10titre
    ymat[,2] <- ifelse(decaydat$log10titre==log10(40), -Inf, decaydat$log10titre)
  
  decayfit_bend <- gam(ymat ~ daysfromD15 * nposD1 + daysfromD15_minus76_ifgeq76 * nposD1 + s(Ptid, bs = 're'), family=cnorm(), data = decaydat) # random intercept model with bend at D91

  
  #make the dataset for the cox model
  coxdat = dat4cox_bend_tobit(decayfit_bend = decayfit_bend, decaydat = decaydat, variant = marker)
 
  return(coxdat)
}

#function to both train ab decay models and output observed v. predicted abs for each marker and each arm
lme_to_obsvpredsdat_tobit <- function(marker, arms){
  #make dataset for decay model for the relevant marker and arm
  decaydat = dat4decay(variant = marker, arms = arms)
  
  #set up for model with bend at D91
  decaydat$daysfromD15_minus76 <- decaydat$daysfromD15 - 76
  decaydat$daysfromD15_geq76 <- as.numeric(decaydat$daysfromD15 >= 76)
  decaydat$daysfromD15_minus76_ifgeq76 <- decaydat$daysfromD15_minus76*decaydat$daysfromD15_geq76
  
  decaydat$Ptid <- as.factor(decaydat$Ptid)
  
  #first, assign 1/2LOD to LOD (the actual left censoring point)
   decaydat$log10titre <- ifelse(decaydat$log10titre < log10(40), log10(40), decaydat$log10titre)

    ymat <- matrix(NA, nrow=nrow(decaydat), ncol=2)
    ymat[,1] <- decaydat$log10titre
    ymat[,2] <- ifelse(decaydat$log10titre==log10(40), -Inf, decaydat$log10titre)
  
  decayfit_bend <- gam(ymat ~ daysfromD15 * nposD1 + daysfromD15_minus76_ifgeq76 * nposD1 + s(Ptid, bs = 're'), family=cnorm(), data = decaydat) # random intercept model with bend at D91

  
  #make the dataset for comparing measured v. predicted Abs
  dat4obsvpredsdat <- dat4obsvpreds_bend_tobit(decayfit_bend, decaydat, variant = marker)
 
  return(dat4obsvpredsdat)
}

#function to print p-values rounded to 3 decimal places to 0 as p<0.001
plessthan <- function(pvals){
    out <- ifelse(pvals<0.001, paste0("<0.001"), format(round(pvals,3),nsmall=3))
    return(out)
}

## Create a dataset with a time-varying covariate for predicted antibody for use in exposure proximal Cox model.
##
## @param decayfit fitted decay model
## @param variant String identifying the variant, one of "BA.1", "BA.2.2.21", "BA.4.BA.5", "Beta", "D614G", "Delta", "MDW
##
## @return fitted object from which to extract estimated coefficients for constructing predicted antibody curves
## @export
##
## @examples
## dat4cox_BA45(decayfit, "BA.4.BA.5")
dat4cox_BA45_bend_tobit <- function(decayfit_bend, decaydat, variant) {

    
    # get estimated coefficients
    coefs = coef(decayfit_bend)
    
    ris <- coefs[7:length(coefs)]
    coefs <- coefs[1:6]
    
    #set up correct df
    coefsdf <- data.frame("Ptid" = levels(decaydat$Ptid),
                          "Intercept" = (ris + coefs["(Intercept)"]),
                          "daysfromD15est" = coefs["daysfromD15"],
               "nposD1est" = coefs["nposD1"],
               "daysxnpos" = coefs["daysfromD15:nposD1"],
               "daysm76" = coefs["daysfromD15_minus76_ifgeq76"],
               "daysm76xnpos" = coefs["nposD1:daysfromD15_minus76_ifgeq76"])
    rownames(coefsdf) = NULL

    
    # get relevant participants from covail dataset
    subjdat = dtplyr::lazy_dt(subset(covail, Ptid %in% coefsdf$Ptid))
    
    subjdat = subjdat |>
        mutate(COVIDIndD22toD181_BA45 = as.numeric(lineage %in% c("BA.4", "BA.5"))*COVIDIndD22toD181)


    # initialize expanded dataset
    coxdat = subjdat |>
        group_by(Ptid) |>
        reframe(Ptid = Ptid,
                arm = arm,
                treatment_actual,
                tstart = seq(from = tstartD15, to = COVIDtimeD22toD181 - 1),
                tstop = seq(from = tstartD15 + 1, to = COVIDtimeD22toD181),
                #modified this covid indicator to be specific for the BA4/5 lineage
                covidind = c(rep(0, COVIDtimeD22toD181 - tstartD15 - 1), COVIDIndD22toD181_BA45),
                tstartD15 = tstartD15,
                tstartD92 = tstartD92,
                asympPD1 = asympPD1,
                nposD1 = nposD1,
                naive = naive,
                riskscore,
                log10titreD1 = get(paste0("Bpseudoneutid50_", variant)),
                log10titreD1cat = get(paste0("Bpseudoneutid50_", variant, "cat")),
                log10titreD91 = get(paste0("Day91pseudoneutid50_", variant)),
                ph1.D92) |>
        ungroup() |>
        left_join(coefsdf, by = "Ptid") |>
           mutate(log10titre = Intercept + nposD1est * nposD1 + daysfromD15est * (tstart - tstartD15) +
                                daysxnpos * nposD1 * (tstart - tstartD15) + daysm76 * (tstart - tstartD15 - 76) * as.numeric(tstart - tstartD15 >= 76) +
                                daysm76xnpos * nposD1 * (tstart - tstartD15 - 76) * as.numeric(tstart - tstartD15 >= 76))|>
        as.data.frame()
    
    coxdat$log10titre <- ifelse(coxdat$asympPD1==0, coxdat$log10titre,
                            ifelse(coxdat$tstart < coxdat$tstartD92,
                                   coxdat$log10titre,
                                   coxdat$log10titreD91 + (coxdat$daysfromD15est + coxdat$daysxnpos) * (coxdat$tstart - coxdat$tstartD92) + (coxdat$daysm76 + coxdat$daysm76xnpos) * pmin(c((coxdat$tstart - coxdat$tstartD92),(coxdat$tstart - coxdat$tstartD15 - 76))) * as.numeric(coxdat$tstart - coxdat$tstartD15 >= 76)))
    
    coxdat |>
        select(Ptid, tstart, tstop, arm, treatment_actual, covidind, log10titre, nposD1, riskscore, ph1.D92, log10titreD1, log10titreD1cat, naive) 

    # return coxdat
    return(coxdat)
}

```


```{r SpecifyMarkersArms}
#vector of the antibody markers of interest
markers <- c("BA.1", "Beta", "Delta", "BA.4.BA.5", "D614G", "MDW")

#list of the subgroups for which the following objectives will be evaluated
#see SAP section 2.1
groups <- list(
          #all 13 one-dose mRNA booster arms pooled
          c(1:2, 4:12, 16:17),
          #1A. Moderna vaccines (arms 1-2, 5-6 pooled) vs. 1B. Pfizer vaccines (arms 7-9, 12 pooled) restricting to one-dose arms with common inserts
          c(1:2,5:6),
          c(7:9,12),
          #2A. Prototype vaccines (arms 1, 7 pooled) vs. 2B. Omicron-containing vaccines (2, 4-6, 8, 9, 12, 16, 17 pooled) restricting to one-dose arms
          c(1,7),
          c(2,4:6,8,9,12,16,17),
          #3A. Bivalent Omicron-containing vaccines (arms 2, 4, 6, 8, 12, 16, 17 pooled) vs. 3B. Monovalent Omicron-containing vaccines (arms 5, 9 pooled) restricting to one-dose arms
          c(2,4,6,8,12,16,17),
          c(5,9)
)
```

## Exposure proximal CoR analysis

### Cox model covariate-adjusted hazard ratios 

(The results in this section are included in **Abstract** texts, **Figure 5** and **Figure 6**.)


The tables below present hazard ratios with 95% confidence intervals for each predicted time-varying antibody marker as an exposure-proximal correlate of risk. These results are adjusted solely for the baseline risk score (excluding D1 log10 titres) in the first three tables and are shown for all participants, naïve participants, and non-naïve participants, respectively. In the 4th and 5th tables, the results are shown for naive and non-naive participants without adjustment for baseline risk score.  

```{r}
#make datasets for cox models for all combinations of markers and arms

#first, make a dataset for each marker and each arm
#then, we will make datasets for the right combinations of arms for each comparison in Section 2.1
#this way, we only run the lme_to_coxdat function once for each arm/marker
coxdats_bymarker <- list()
for(i in 1:length(markers)){
    coxdats_bymarker[[i]] <- list()
    for(j in 1:17){
        #there is no arm 3 in this dataset, so skip that one
        if(j==3){
            coxdats_bymarker[[i]][[j]] <- NULL
        } else {
            coxdats_bymarker[[i]][[j]] <- lme_to_coxdat_tobit(marker = markers[i], arms = j)
        }
    }
}

#now make coxdats that have the right combinations of arms for the comparisons in the list groups
coxdats <- list()
for(i in 1:length(markers)){
    coxdats[[i]] <- list()
    for(j in 1:length(groups)){
        for(k in 1:length(groups[[j]])){
            if(k==1){
                coxdats[[i]][[j]] <- coxdats_bymarker[[i]][[groups[[j]][k]]]
            } else {
                coxdats[[i]][[j]] <- rbind(coxdats[[i]][[j]],
                                           coxdats_bymarker[[i]][[groups[[j]][k]]])
            }
        }
    }
}
```

```{r, include=FALSE}
#function for p-values from percentile bootstrap intervals


alpha_seq <- seq(1e-16, 1-1e-16, 1/1000)


pval_fun <- function(boot, alpha_seq){
    out <- alpha_seq[which.min(0 >= quantile(boot, probs = (alpha_seq/2)) & 0 <= quantile(boot, probs = (1-alpha_seq/2)))]
    return(out)
}
```


```{r FitCoxModel}
Obj1_1 <- Obj1_1_N <- Obj1_1_NN <- list()

#make vector of markers
varvec<-NULL
for(i in 1:length(markers)){
    if(i==1){
        varvec <- rep(markers[i], length(groups))
    } else {
        varvec <- c(varvec, rep(markers[i], length(groups)))
    }
}
#make table of hazard ratios, 95% CIs, and p-values for Objective 1_1
tab1_1 <- tab1_1_N <- tab1_1_NN <-matrix(NA, nrow=(length(markers)*length(groups)), ncol=4)
tab1_1[,1] <- tab1_1_N[,1] <- tab1_1_NN[,1] <-varvec

#make vector of groups
groupvec <- c("all mRNA", "mRNA Moderna", "mRNA Pfizer", "mRNA Prototype", "mRNA Omicron-Containing", "mRNA Bivalent", "mRNA Monovalent")
tab1_1[,2] <- tab1_1_N[,2] <- tab1_1_NN[,2] <- rep(groupvec, length(markers))

################################
###       overall
###############################
for(i in 1:length(markers)){
    Obj1_1[[i]] <- list()
    for(j in 1:length(groups)){
        Obj1_1[[i]][[j]] <- coxph(Surv(tstart, tstop, covidind) ~ log10titre + riskscore + naive,
                    data = coxdats[[i]][[j]],id = Ptid,robust = TRUE)
    }
}

#95% CIs based on percentile bootstrap intervals
for(i in 1:length(markers)){
    for(j in 1:length(groups)){
        if(i==1 & j==1){
            HR_t1_1 <- summary(Obj1_1[[i]][[j]])$coefficients["log10titre", "coef"]
        } else (
            HR_t1_1 <- c(HR_t1_1, summary(Obj1_1[[i]][[j]])$coefficients["log10titre", "coef"])
        )
    }
}

#determine quantiles of the bootstrap replicates for this table
tab1_1_boot <- boot[1:42,]
tab1_1_boot_quantiles <- apply(tab1_1_boot, 1, quantile, probs = c(0.025, 0.975))
tab1_1_boot_quantiles <- t(tab1_1_boot_quantiles)

low_t1_1 <- format(round(exp(tab1_1_boot_quantiles[,1]),2),nsmall=2)
high_t1_1 <- format(round(exp(tab1_1_boot_quantiles[,2]),2),nsmall=2)

pvals_1_1 <- apply(tab1_1_boot, 1, pval_fun, alpha_seq = alpha_seq)

#vector with HR and 95% CIs
tab1_1[,3] <- paste0(format(round(exp(HR_t1_1),2),nsmall=2), " (", low_t1_1, ", ", high_t1_1, ")")

tab1_1[,4] <- plessthan(pvals_1_1)
tab1_1 <- data.frame(tab1_1)

################################
###       naive
###############################
for(i in 1:length(markers)){
    Obj1_1_N[[i]] <- list()
    for(j in 1:length(groups)){
        Obj1_1_N[[i]][[j]] <- coxph(Surv(tstart, tstop, covidind) ~ log10titre + riskscore + naive,
                    data = coxdats[[i]][[j]]%>%filter(naive==1),id = Ptid,robust = TRUE)
        ### checked and confirmed that results are the same as fitting:
        # coxph(Surv(tstart, tstop, covidind) ~ log10titre + riskscore,
        #             data = coxdats[[i]][[j]]%>%filter(naive==1),id = Ptid,robust = TRUE)
        # We want to make minimal changes to the original codes
    }
}


#95% CIs based on percentile bootstrap intervals
for(i in 1:length(markers)){
    for(j in 1:length(groups)){
        if(i==1 & j==1){
            HR_t1_1_N <- summary(Obj1_1_N[[i]][[j]])$coefficients["log10titre", "coef"]
        } else (
            HR_t1_1_N <- c(HR_t1_1_N, summary(Obj1_1_N[[i]][[j]])$coefficients["log10titre", "coef"])
        )
    }
}


#determine quantiles of the bootstrap replicates for this table
tab1_1_N_boot <- boot[43:84,]
tab1_1_N_boot_quantiles <- apply(tab1_1_N_boot, 1, quantile, probs = c(0.025, 0.975))
tab1_1_N_boot_quantiles <- t(tab1_1_N_boot_quantiles)

low_t1_1_N <- format(round(exp(tab1_1_N_boot_quantiles[,1]),2),nsmall=2)
high_t1_1_N <- format(round(exp(tab1_1_N_boot_quantiles[,2]),2),nsmall=2)

pvals_1_1_N <- apply(tab1_1_N_boot, 1, pval_fun, alpha_seq = alpha_seq)

#vector with HR and 95% CIs
tab1_1_N[,3] <- paste0(format(round(exp(HR_t1_1_N),2),nsmall=2), " (", low_t1_1_N, ", ", high_t1_1_N, ")")

tab1_1_N[,4] <- plessthan(pvals_1_1_N)
tab1_1_N <- data.frame(tab1_1_N)

################################
###       non-naive
###############################
for(i in 1:length(markers)){
    Obj1_1_NN[[i]] <- list()
    for(j in 1:length(groups)){
        Obj1_1_NN[[i]][[j]] <- coxph(Surv(tstart, tstop, covidind) ~ log10titre + riskscore + naive,
                    data = coxdats[[i]][[j]]%>%filter(naive==0),id = Ptid,robust = TRUE)
    }
}

#95% CIs based on percentile bootstrap intervals
for(i in 1:length(markers)){
    for(j in 1:length(groups)){
        if(i==1 & j==1){
            HR_t1_1_NN <- summary(Obj1_1_NN[[i]][[j]])$coefficients["log10titre", "coef"]
        } else (
            HR_t1_1_NN <- c(HR_t1_1_NN, summary(Obj1_1_NN[[i]][[j]])$coefficients["log10titre", "coef"])
        )
    }
}


#determine quantiles of the bootstrap replicates for this table
tab1_1_NN_boot <- boot[85:126,]
tab1_1_NN_boot_quantiles <- apply(tab1_1_NN_boot, 1, quantile, probs = c(0.025, 0.975))
tab1_1_NN_boot_quantiles <- t(tab1_1_NN_boot_quantiles)

low_t1_1_NN <- format(round(exp(tab1_1_NN_boot_quantiles[,1]),2),nsmall=2)
high_t1_1_NN <- format(round(exp(tab1_1_NN_boot_quantiles[,2]),2),nsmall=2)

pvals_1_1_NN <- apply(tab1_1_NN_boot, 1, pval_fun, alpha_seq = alpha_seq)

#vector with HR and 95% CIs
tab1_1_NN[,3] <- paste0(format(round(exp(HR_t1_1_NN),2),nsmall=2), " (", low_t1_1_NN, ", ", high_t1_1_NN, ")")

tab1_1_NN[,4] <- plessthan(pvals_1_1_NN)
tab1_1_NN <- data.frame(tab1_1_NN)

 
### present tables   
colnames(tab1_1) <- colnames(tab1_1_N) <- colnames(tab1_1_NN) <- c("Marker", "Group", "HR (95% CI)", "p-value")

tab1_1 %>% 
  gt() %>%
  tab_header(title = "All participants: Hazard Ratios for Exposure-Proximal Correlates of Risk by Antibody Marker without Adjustment for log10 D1 Titre")

tab1_1_N %>% 
  gt() %>%
  tab_header(title = "Naive participants: Hazard Ratios for Exposure-Proximal Correlates of Risk by Antibody Marker without Adjustment for log10 D1 Titre")

tab1_1_NN %>% 
  gt() %>%
  tab_header(title = "Non-naive participants: Hazard Ratios for Exposure-Proximal Correlates of Risk by Antibody Marker without Adjustment for log10 D1 Titre")
```


```{r FitCoxModelNoAdjust}
Obj1_1_Nnoadj <- Obj1_1_NNnoadj <- list()

#make table of hazard ratios, 95% CIs, and p-values for Objective 1_1 without adjustment
tab1_1_Nnoadj <- tab1_1_NNnoadj <-matrix(NA, nrow=(length(markers)*length(groups)), ncol=4)
tab1_1_Nnoadj[,1] <- tab1_1_NNnoadj[,1] <-varvec

#make vector of groups
tab1_1_Nnoadj[,2] <- tab1_1_NNnoadj[,2] <- rep(groupvec, length(markers))

################################
###       naive
###############################
for(i in 1:length(markers)){
    Obj1_1_Nnoadj[[i]] <- list()
    for(j in 1:length(groups)){
        Obj1_1_Nnoadj[[i]][[j]] <- coxph(Surv(tstart, tstop, covidind) ~ log10titre,
                    data = coxdats[[i]][[j]]%>%filter(naive==1),id = Ptid,robust = TRUE)
    }
}


#95% CIs based on percentile bootstrap intervals
for(i in 1:length(markers)){
    for(j in 1:length(groups)){
        if(i==1 & j==1){
            HR_t1_1_Nnoadj <- summary(Obj1_1_Nnoadj[[i]][[j]])$coefficients["log10titre", "coef"]
        } else (
            HR_t1_1_Nnoadj <- c(HR_t1_1_Nnoadj, summary(Obj1_1_Nnoadj[[i]][[j]])$coefficients["log10titre", "coef"])
        )
    }
}


#determine quantiles of the bootstrap replicates for this table
tab1_1_Nnoadj_boot <- boot[127:168,]
tab1_1_Nnoadj_boot_quantiles <- apply(tab1_1_Nnoadj_boot, 1, quantile, probs = c(0.025, 0.975))
tab1_1_Nnoadj_boot_quantiles <- t(tab1_1_Nnoadj_boot_quantiles)

low_t1_1_Nnoadj <- format(round(exp(tab1_1_Nnoadj_boot_quantiles[,1]),2),nsmall=2)
high_t1_1_Nnoadj <- format(round(exp(tab1_1_Nnoadj_boot_quantiles[,2]),2),nsmall=2)

pvals_1_1_Nnoadj <- apply(tab1_1_Nnoadj_boot, 1, pval_fun, alpha_seq = alpha_seq)

#vector with HR and 95% CIs
tab1_1_Nnoadj[,3] <- paste0(format(round(exp(HR_t1_1_Nnoadj),2),nsmall=2), " (", low_t1_1_Nnoadj, ", ", high_t1_1_Nnoadj, ")")

tab1_1_Nnoadj[,4] <- plessthan(pvals_1_1_Nnoadj)
tab1_1_Nnoadj <- data.frame(tab1_1_Nnoadj)

################################
###       non-naive
###############################
Obj1_1_NNnoadj <- list()
for(i in 1:length(markers)){
    Obj1_1_NNnoadj[[i]] <- list()
    for(j in 1:length(groups)){
        Obj1_1_NNnoadj[[i]][[j]] <- coxph(Surv(tstart, tstop, covidind) ~ log10titre,
                    data = coxdats[[i]][[j]]%>%filter(naive==0),id = Ptid,robust = TRUE)
    }
}

#95% CIs based on percentile bootstrap intervals
for(i in 1:length(markers)){
    for(j in 1:length(groups)){
        if(i==1 & j==1){
            HR_t1_1_NNnoadj <- summary(Obj1_1_NNnoadj[[i]][[j]])$coefficients["log10titre", "coef"]
        } else (
            HR_t1_1_NNnoadj <- c(HR_t1_1_NNnoadj, summary(Obj1_1_NNnoadj[[i]][[j]])$coefficients["log10titre", "coef"])
        )
    }
}


#determine quantiles of the bootstrap replicates for this table
tab1_1_NNnoadj_boot <- boot[169:210,]
tab1_1_NNnoadj_boot_quantiles <- apply(tab1_1_NNnoadj_boot, 1, quantile, probs = c(0.025, 0.975))
tab1_1_NNnoadj_boot_quantiles <- t(tab1_1_NNnoadj_boot_quantiles)

low_t1_1_NNnoadj <- format(round(exp(tab1_1_NNnoadj_boot_quantiles[,1]),2),nsmall=2)
high_t1_1_NNnoadj <- format(round(exp(tab1_1_NNnoadj_boot_quantiles[,2]),2),nsmall=2)

pvals_1_1_NNnoadj <- apply(tab1_1_NNnoadj_boot, 1, pval_fun, alpha_seq = alpha_seq)

#vector with HR and 95% CIs
tab1_1_NNnoadj[,3] <- paste0(format(round(exp(HR_t1_1_NNnoadj),2),nsmall=2), " (", low_t1_1_NNnoadj, ", ", high_t1_1_NNnoadj, ")")

tab1_1_NNnoadj[,4] <- plessthan(pvals_1_1_NNnoadj)
tab1_1_NNnoadj <- data.frame(tab1_1_NNnoadj)

 
### present tables   
colnames(tab1_1_Nnoadj) <- colnames(tab1_1_NNnoadj) <- c("Marker", "Group", "HR (95% CI)", "p-value")


tab1_1_Nnoadj %>% 
  gt() %>%
  tab_header(title = "Naive participants: Hazard Ratios for Exposure-Proximal Correlates of Risk by Antibody Marker without Adjustment for log10 D1 Titre or Risk Score")

tab1_1_NNnoadj %>% 
  gt() %>%
  tab_header(title = "Non-naive participants: Hazard Ratios for Exposure-Proximal Correlates of Risk by Antibody Marker without Adjustment for log10 D1 Titre or Risk Score")
```

        
```{r HRCurve}
coxdat <- coxdats[[1]][[1]]

Mt11_N <- coxph(Surv(tstart, tstop, covidind) ~ riskscore + log10titre, data = coxdat%>%filter(naive==1),id = Ptid,robust = TRUE)

Mt11_NN <- coxph(Surv(tstart, tstop, covidind) ~ riskscore + log10titre, data = coxdat%>%filter(naive==0),id = Ptid,robust = TRUE)

pct_95 <- coxdat%>%
    group_by(naive)%>%
    reframe(pct_95 = quantile(log10titre,c(0.025,0.975)))
```
        
In the figure below (**Figure 6A and 6C** in the manuscript), the shaded curves were truncated to only include predicted time-varying titers that lie within the 2.5th and 97.5th percentiles for naive and non-naive participants, separately. For naive group, the log10 titers range from `r round(as.numeric(pct_95$pct_95[3]),2)` to `r round(as.numeric(pct_95$pct_95[4]),2)`; for non-naive group, the log10 titers range from `r round(as.numeric(pct_95$pct_95[1]),2)` to `r round(as.numeric(pct_95$pct_95[2]),2)`.The superimposed density plots included all time-varying titers.

```{r,fig.width=10, fig.height=5}
#use bootstrap se


CoR_naive <- coxdat%>%
    mutate(x_minx = coxdat$log10titre - min(coxdat$log10titre),
           beta = as.numeric(coef(Mt11_N)[2]),
           #se_beta = summary(Mt11_N)$coef[2,4], ## extract robust se
           #se_beta = bootlist$Mt11_N_boot_sd, ## use bootstrap se
           est = exp(beta*x_minx),
           #LCL = exp(beta*x_minx - qnorm(0.975)*se_beta*x_minx),
           #UCL = exp(beta*x_minx + qnorm(0.975)*se_beta*x_minx))%>%
           LCL = exp(quantile(boot[43,], probs = c(0.025))*x_minx),
           UCL = exp(quantile(boot[43,], probs = c(0.975))*x_minx))%>%
    select(est, LCL, UCL, log10titre, naive)%>%
    filter((naive==0 & between(log10titre,pct_95$pct_95[1],pct_95$pct_95[2])) |
                     (naive==1 & between(log10titre,pct_95$pct_95[3],pct_95$pct_95[4])))%>%
    filter(naive==1)%>%
    ggplot()+
    geom_line(aes(x=log10titre, y=est), color="#F8766D")+
    geom_ribbon(aes(x=log10titre, ymin = LCL, ymax = UCL), color="#F8766D", alpha=0.3, fill="#F8766D",
                linetype="dashed")+
    geom_density(data = coxdat%>%filter(naive==1), aes(x=log10titre, after_stat(scaled)), fill="forestgreen",
                 color=NA, alpha=0.3)+
    xlab("Log-scale predicted-at-exposure nAb ID50 titer against BA.1")+ 
    ylab("HR Relative to Minimum log10(Titer)")+
    theme_bw()+ theme(legend.position="none")+ ggtitle("SARS-CoV-2 Naive")+
    ylim(c(0,1))+
    scale_x_continuous(breaks=1:6, labels = 1:6, limits = c(1,6.01))


CoR_nonnaive <- coxdat%>%
    mutate(x_minx = coxdat$log10titre - min(coxdat$log10titre),
           beta = as.numeric(coef(Mt11_NN)[2]),
           #se_beta = summary(Mt11_NN)$coef[2,4], ## extract robust se
          # se_beta = bootlist$Mt11_NN_boot_sd, ## use bootstrap se
           est = exp(beta*x_minx),
           #LCL = exp(beta*x_minx - qnorm(0.975)*se_beta*x_minx),
           #UCL = exp(beta*x_minx + qnorm(0.975)*se_beta*x_minx))%>%
           LCL = exp(quantile(boot[85,], probs = c(0.025))*x_minx),
           UCL = exp(quantile(boot[85,], probs = c(0.975))*x_minx))%>%
    select(est, LCL, UCL, log10titre, naive)%>%
    filter((naive==0 & between(log10titre,pct_95$pct_95[1],pct_95$pct_95[2])) |
                     (naive==1 & between(log10titre,pct_95$pct_95[3],pct_95$pct_95[4])))%>%
    filter(naive==0)%>%
    ggplot()+
    geom_line(aes(x=log10titre, y=est), color="#F8766D")+
    geom_ribbon(aes(x=log10titre, ymin = LCL, ymax = UCL), color="#F8766D", alpha=0.3, fill="#F8766D",
                linetype="dashed")+
    geom_density(data = coxdat%>%filter(naive==0), aes(x=log10titre, after_stat(scaled)), fill="forestgreen",
                 color=NA, alpha=0.3)+
    xlab("Log-scale predicted-at-exposure nAb ID50 titer against BA.1")+ 
    ylab("HR Relative to Minimum log10(Titer)")+
    theme_bw()+ theme(legend.position="none")+ ggtitle("SARS-CoV-2 Non-Naive")+
    ylim(c(0,1))+
    scale_x_continuous(breaks=1:6, labels = 1:6, limits = c(1,6.01))

    ggarrange(CoR_naive, CoR_nonnaive, ncol=2, nrow=1)

#pdf(here("inst/EDA/HRcurves_TiterRelativeToMin_N&NN_BA1_revision_101724.pdf"),width=5, height = 5)
# CoR_naive
# CoR_nonnaive
# dev.off()
```

        
To assess whether and how the CoRs in 1. are modified by SARS-CoV-2 naïve/non-naïve status, we calculate the ratio of hazard ratios with $95\%$ confidence intervals for the interaction of predicted time-varying log10 antibody titre and naive versus non-naive status at baseline for each marker for all 13 one-dose mRNA arms pooled and for each of the pre-specified vaccine groups of interest. (The BA.1 result (p-value) is mentioned in the *Abstract* of the manuscript.)

```{r}
#we don't do any of the other objectives for Sanofi, so removing that group
groups <- list(
          #all 13 one-dose mRNA booster arms pooled
          c(1:2, 4:12, 16:17),
          #1A. Moderna vaccines (arms 1-2, 5-6 pooled) vs. 1B. Pfizer vaccines (arms 7-9, 12 pooled) restricting to one-dose arms with common inserts
          c(1:2,5:6),
          c(7:9,12),
          #2A. Prototype vaccines (arms 1, 7 pooled) vs. 2B. Omicron-containing vaccines (2, 4-6, 8, 9, 12, 16, 17 pooled) restricting to one-dose arms
          c(1,7),
          c(2,4:6,8,9,12,16,17),
          #3A. Bivalent Omicron-containing vaccines (arms 2, 4, 6, 8, 12, 16, 17 pooled) vs. 3B. Monovalent Omicron-containing vaccines (arms 5, 9 pooled) restricting to one-dose arms
          c(2,4,6,8,12,16,17),
          c(5,9)
)


#Objective 2 for all markers and groups

Obj2 <- list()
for(i in 1:length(markers)){
    Obj2[[i]] <- list()
    for(j in 1:length(groups)){
        Obj2[[i]][[j]] <- coxph(Surv(tstart, tstop, covidind) ~ log10titre*naive + riskscore + log10titreD1,
                    data = coxdats[[i]][[j]],
                    id = Ptid,
                    robust = TRUE)
    }
}
    
#make table of hazard ratios, 95% CIs, and p-values for the interaction between log10titre and naive status
tab2 <- matrix(NA, nrow=(length(markers)*length(groups)), ncol=4)

#vector of markers
for(i in 1:length(markers)){
    if(i==1){
        varvec <- rep(markers[i], length(groups))
    } else {
        varvec <- c(varvec, rep(markers[i], length(groups)))
    }
}
tab2[,1] <- varvec

#vector of groups
#make vector of groups
groupvec <- c("all mRNA", "mRNA Moderna", "mRNA Pfizer", "mRNA Prototype", "mRNA Omicron-Containing", "mRNA Bivalent", "mRNA Monovalent")
tab2[,2] <- rep(groupvec, length(markers))
#95% CIs based on percentile bootstrap intervals
for(i in 1:length(markers)){
    for(j in 1:length(groups)){
        if(i==1 & j==1){
            HR2 <- summary(Obj2[[i]][[j]])$coefficients["log10titre:naive", "coef"]
        } else (
            HR2 <- c(HR2, summary(Obj2[[i]][[j]])$coefficients["log10titre:naive", "coef"])
        )
    }
}

#determine quantiles of the bootstrap replicates for this table
tab2_boot <- boot[211:252,]
tab2_boot_quantiles <- apply(tab2_boot, 1, quantile, probs = c(0.025, 0.975))
tab2_boot_quantiles <- t(tab2_boot_quantiles)

low_t2 <- format(round(exp(tab2_boot_quantiles[,1]),2),nsmall=2)
high_t2 <- format(round(exp(tab2_boot_quantiles[,2]),2),nsmall=2)

pvals_2 <- apply(tab2_boot, 1, pval_fun, alpha_seq = alpha_seq)

#vector with HR and 95% CIs
tab2[,3] <- paste0(format(round(exp(HR2),2),nsmall=2), " (", low_t2, ", ", high_t2, ")")

tab2[,4] <- plessthan(pvals_2)
tab2 <- data.frame(tab2)


tab2 <- data.frame(tab2)
colnames(tab2) <- c("Marker", "Group", "rHR (95% CI)", "p-value")

tab2 %>% 
  gt() %>%
  tab_header(title = "Ratios of Hazard Ratios for the Interaction of Naive/Non-Naive Status and Predicted Time-Varying log10(Titre) by Antibody Marker")

```
Caption: All groups include only the one-dose arms. rHR: ratio of hazard ratios for the interaction of naive/non-naive status and predicted time-varying log10 antibody titre. CI: confidence interval based on percentile bootstrap intervals. p-value based on percentile bootstrap intervals.
        
        
### Predicted vs. observed log10 titer
       
(The following plot is included as **Figure S21** in the manuscript.)        
       
We plot observed and predicted log10 titre trajectories for a random subset of 10 individuals who did not have evidence of symptomatic or asymptomatic infection and who had the maximum number of observed antibody titres used for prediction for BA.1 marker over the 13 one-dose mRNA arms. The points represent the observed log10 titres, while the lines represent the predicted log10 titre trajectories, based on the antibody decay models (dashed lines for naïve and solid for non-naïve participants). 

```{r,fig.width=5, fig.height=5}
groups <-  c(1:2, 4:12, 16:17)

#training the decay models separately by arm as in the main analysis
    for(j in 1:length(groups)){
        if(j==1){
        ovpdats <- lme_to_coxdat_tobit(marker = "BA.1", arms = groups[j])
        } else {
            ovpdats <- rbind(ovpdats, lme_to_coxdat_tobit(marker = "BA.1", arms = groups[j]))
        }
    }


dta10 <- ovpdats%>%
    filter(Ptid %in% c("COV.00697","COV.00598","COV.00545","COV.00583",
                       "COV.00647","COV.01829","COV.01834","COV.01840",
                       "COV.01850","COV.01937"))%>%  
    ### these are the Ptid selected in the original overview report
    mutate(naive_fac = case_when(naive==1 ~ "Naive",
                                 naive==0 ~ "Non-naive", 
                                 TRUE ~ NA_character_)) %>%
    arrange(Ptid, tstart)

dta <- dat4decay(variant = "BA.1", arms = groups) %>%
    filter(Ptid %in% c("COV.00697","COV.00598","COV.00545","COV.00583",
                       "COV.00647","COV.01829","COV.01834","COV.01840",
                       "COV.01850","COV.01937")) %>%
    mutate(naive_fac = case_when(naive==1 ~ "Naive",
                                 naive==0 ~ "Non-naive", 
                                 TRUE ~ NA_character_))


p<- dta10%>%
    ggplot() +
    geom_line(aes(x = tstart_studtime, y = log10titre, colour = Ptid, 
                  linewidth=naive_fac,linetype=naive_fac, alpha=naive_fac)) + 
    geom_point(data = dta, aes(x = daysfromD15, y = log10titre, colour = Ptid, 
                   size=naive_fac,alpha=naive_fac)) +
    labs(x = "Days from Day 15", y = "Log10(Titre): Observed Points/Predicted Lines (BA.1)") +
    ylim(1,6)+
    scale_size_manual(values = c(1, 2))+
    scale_linewidth_manual(values=c(0.8, 1.2))+
    scale_linetype_manual(values=c(2,1))+
    scale_alpha_manual(values=c(0.7,1))+
    theme_bw()+
    theme(legend.position="bottom",
          legend.title=element_blank())+
        guides(colour = "none")

# pdf(here::here("inst/EDA/pred_observ_titer_10samples_BA1_v2.pdf"), width=5, height=5)
# p
# dev.off()
p
```

### BA4/5 Titers Over Time  
       
We present a spaghetti plot of BA.4/BA.5 titers used to train the antibody decay models for all one-dose mRNA groups over time with the overall mean represented by the black line as estimated using a generalized additive model with penalized thin plate smoothing spline bases for days from day 15, with a maximum degree of three.  

```{r,fig.width=5, fig.height=5}
groups <-  c(1:2, 4:12, 16:17)

#get the datasets used to train the decay models combined for all arms for BA4/5
    for(j in 1:length(groups)){
        if(j==1){
        decaydatsBA45 <- dat4decay(variant = "BA.4.BA.5", arms = groups[j])
        } else {
            decaydatsBA45 <- rbind(decaydatsBA45, dat4decay(variant = "BA.4.BA.5", arms = groups[j]))
        }
    }

#fit overall mean curve
library(mgcv)
meanmod <- mgcv::gam(log10titre ~s(daysfromD15, k=3), data=decaydatsBA45, family=gaussian(), select = T)
    preds <- predict(meanmod, 
                          newdata = data.frame("daysfromD15" = seq(0,180,1)),
                          type="response")
    
    preddat <- data.frame("daysfromD15" = seq(0,180,1),
                          "preds" = preds)


p<- decaydatsBA45%>%
    ggplot() +
    geom_point(aes(x = daysfromD15, y = log10titre, colour = Ptid)) +
    geom_line(aes(x = daysfromD15, y = log10titre, colour = Ptid)) +
      geom_line(aes(x=daysfromD15, y=preds), data=preddat, color = "black", linewidth=1.5) +
    labs(x = "Days from Day 15", y = "Log10(Titre) BA.4/BA.5", title= "BA.4/BA.5 Titers Over Time") +
    ylim(1,6)+
    scale_size_manual(values = c(1, 2))+
    scale_linewidth_manual(values=c(0.8, 1.2))+
    scale_linetype_manual(values=c(2,1))+
    scale_alpha_manual(values=c(0.7,1))+
    theme_bw()+
    theme(legend.position="bottom",
          legend.title=element_blank())+
        guides(colour = "none")

p
```
       
       
### Estimated half-lives of ID50 titer by naive status   
        
        
(The results in this section are included in **Supplemental Table S10**.)

We calculate the estimated slope of the log10 nAb titer against BA.1 marker for each of the 13 one-dose mRNA arms by naive status at baseline. The slopes presented are the slopes from a linear antibody decay model with no bend point. The estimated half-life of log10 nAb titer is estimated by dividing log10(0.5) by the slope estimate. 

```{r}
decays = data.frame(expand.grid(Marker = "BA.1", Arm =  c(1:2, 4:12, 16:17)),
                   `Slope, naive` = 0,
                    `Std Err, naive` = 0,
                    `Slope, non-naive` = 0,
                    `Std Err, non-naive` = 0, check.names = FALSE) |> arrange(Marker, Arm)

lincomb = c("daysfromD15 = 0", "daysfromD15 + daysfromD15:nposD1 = 0")

for(k in 1:nrow(decays)) {
    dd = dat4decay(variant = as.character(decays$Marker[k]), arms = decays$Arm[k])
    dd$log10titre <- ifelse(dd$log10titre < log10(40), log10(40), dd$log10titre)
    
    dd$Ptid <- as.factor(dd$Ptid)
    
    ymat <- matrix(NA, nrow=nrow(dd), ncol=2)
    ymat[,1] <- dd$log10titre
    ymat[,2] <- ifelse(dd$log10titre==log10(40), -Inf, dd$log10titre)
  
  decayfit_bend <- gam(ymat ~ daysfromD15 * nposD1 + s(Ptid, bs = 're'), family=cnorm(), data = dd) # random intercept model with bend at D91

    s = summary(multcomp::glht(decayfit_bend, linfct = lincomb))
    decays[k,3:6] = signif(c(s$test$coefficients, s$test$sigma)[c(1,3,2,4)], digits = 2)
}

halflife <- function(B1s, ses, each=TRUE){
    B1=mean(B1s)
    if(each){
        se<-ses
    }else{
        se<-sqrt( exp(mean(log(ses^2))))
    }
    H=round(log10(.5)/B1,2)
    CI=c(log10(.5)/(B1-1.96*se),log10(.5)/(B1+1.96*se))%>%round(2)
    out <- paste0(H, "(",CI[1],"~",CI[2],")")
    return(out)
}

decays%>%
    rowwise()%>%
    mutate(`Half life, naive` = halflife(`Slope, naive`, `Std Err, naive`),
           `Half life, non-naive` = halflife(`Slope, non-naive`, `Std Err, non-naive`))%>%
    gt() %>%
    tab_header(title = "Estimated slopes and standard errors for naive and non-naive participants + half-life estimates of log10 nAb ID50.")
```


## Neutralizing antibody ID50 titers by COVID-19 cases vs. non-cases and by naive status

### BA.1 

(The results in this section are included in **Figure 2A,2B**.)

```{r}
# BA.1
dta <- covail%>%
    select(Ptid, arm, treatment_actual, starttime = tstartD15, 
           endtime = COVIDtimeD22toD181, 
           CovidInd = COVIDIndD22toD181,
           naive, riskscore, D1 = Bpseudoneutid50_BA.1, D15 = Day15pseudoneutid50_BA.1)%>%
    filter(arm %in% groups)

set.seed(1234456)

dta_LOD <- dta%>%filter(D1<1.5)
dta_LOD$D1 <- dta_LOD$D1 + runif(length(dta_LOD$D1), -0.3,0.1)
dta_jitter <- dta_LOD%>%bind_rows(dta%>%filter(D1>=1.5))%>%arrange(Ptid)

N_LOD <- dta_jitter$D15[dta_jitter$D1<1.5 & dta_jitter$naive==1]
NN_LOD<- dta_jitter$D15[dta_jitter$D1<1.5 & dta_jitter$naive==0]
```

Among `r nrow(dta_jitter[dta_jitter$naive==1,])` naive participants, there are `r length(N_LOD)` individuals whose D1 titer falls below the LOD. For this group, the mean of their corresponding D15 titer is `r mean(N_LOD)` with a standard deviation of `r sd(N_LOD)`.

Among `r nrow(dta_jitter[dta_jitter$naive==0,])` non-naive participants, there are `r length(NN_LOD)` individuals whose D1 titer falls below the LOD. For this group, the mean of their corresponding D15 titer is `r mean(NN_LOD)` with a standard deviation of `r sd(NN_LOD)`.


```{r}
Ndta <- dta_jitter%>%filter(D1>1.5 & naive==1)
fit <- lm(D15 ~ D1, data=Ndta)
summary(fit)$coef%>%
    as.data.frame()%>%
    rownames_to_column(var="Variable")%>%
    mutate_if(is.numeric, round,3)%>%
    mutate(`Pr(>|t|)`=ifelse(`Pr(>|t|)`<0.001,"<0.001",`Pr(>|t|)`))%>%
    gt(caption="Linear regression estimate excluding D1<LOD, Naive")
    
```


```{r}
NNdta <- dta_jitter%>%filter(D1>1.5 & naive==0)
fit <- lm(D15 ~ D1, data=NNdta)
summary(fit)$coef%>%
    as.data.frame()%>%
    rownames_to_column(var="Variable")%>%
    mutate_if(is.numeric, round,3)%>%
    mutate(`Pr(>|t|)`=ifelse(`Pr(>|t|)`<0.001,"<0.001",`Pr(>|t|)`))%>%
    gt(caption="Linear regression estimate excluding D1<LOD, Non-naive")
    
```


```{r}
both <- dta_jitter%>%filter(D1>1.5)
fit <- lm(D15 ~ D1, data=both)
summary(fit)$coef%>%
    as.data.frame()%>%
    rownames_to_column(var="Variable")%>%
    mutate_if(is.numeric, round,3)%>%
    mutate(`Pr(>|t|)`=ifelse(`Pr(>|t|)`<0.001,"<0.001",`Pr(>|t|)`))%>%
    gt(caption="Linear regression estimate excluding D1<LOD, Naive + Non-naive")
    
```

```{r}
p_N<-ggplot(data = dta_jitter%>%
           mutate(fac_naive = case_when(naive==1 ~ "Naive",
                                        naive==0 ~ "Non-Naive",
                                        TRUE ~ NA_character_),
                  fac_CovidInd = case_when(CovidInd==1 ~ "Infected",
                                        CovidInd==0 ~ "Uninfected",
                                        TRUE ~ NA_character_))%>%
               filter(naive==1)
       )+
    geom_point(aes(x = D1, y = D15, color=fac_naive), alpha=0.5)+
    xlim(c(1, 5.5))+ylim(c(1,5.5))+
    xlab("log10 nAb ID50 at Day1 (BA.1)")+ ylab("log10 nAb ID50 at Day15 (BA.1)")+
    geom_abline(slope=1, intercept = 0, color="grey70",linetype="dashed")+
    theme_bw()+
    scale_color_manual(values =c("orange"), name="")+
    geom_point(data=dta_jitter%>%filter(CovidInd==1 & naive==1), 
               aes(x = D1, y = D15),color="darkred")+
    theme(legend.position="bottom")+
    geom_smooth(data = dta_jitter%>%filter(D1>1.5 & naive==1),
                method="lm",se=TRUE, aes(x=D1, y=D15), color="red")+
    geom_segment(x=1, xend=1.4, y=mean(N_LOD), yend=mean(N_LOD), col = "red", linewidth=1)

p_N_ <- p_N+
    geom_bracket(xmin = 1, xmax = 1.5, label = "<LOD", y.position = 5.3
  )+ggtitle("Naive")

p_NN<-ggplot(data = dta_jitter%>%
           mutate(fac_naive = case_when(naive==1 ~ "Naive",
                                        naive==0 ~ "Non-Naive",
                                        TRUE ~ NA_character_),
                  fac_CovidInd = case_when(CovidInd==1 ~ "Infected",
                                        CovidInd==0 ~ "Uninfected",
                                        TRUE ~ NA_character_))%>%
               filter(naive==0)
       )+
    geom_point(aes(x = D1, y = D15, color=fac_naive), alpha=0.5)+
    xlim(c(1, 5.5))+ylim(c(1,5.5))+
    xlab("log10 nAb ID50 at Day1 (BA.1)")+ ylab("log10 nAb ID50 at Day15 (BA.1)")+
    geom_abline(slope=1, intercept = 0, color="grey70",linetype="dashed")+
    theme_bw()+
    scale_color_manual(values =c("royalblue"), name="")+
    geom_point(data=dta_jitter%>%filter(CovidInd==1 & naive==0), 
               aes(x = D1, y = D15),color="darkred")+
    theme(legend.position="bottom")+
    geom_smooth(data = dta_jitter%>%filter(D1>1.5 & naive==0),
                method="lm",se=TRUE, aes(x=D1, y=D15), color="red")+
    geom_segment(x=1, xend=1.4, y=mean(NN_LOD), yend=mean(NN_LOD), col = "red", linewidth=1)


p_NN_ <- p_NN+
    geom_bracket(xmin = 1, xmax = 1.5, label = "<LOD", y.position = 5.3
  )+ggtitle("Non-naive")

ggpubr::ggarrange(p_N_, p_NN_, ncol=2)


# pdf(here("inst/EDA/slidesPreparation_figure/D1_D15_log10titerPlot_BA1_v4.pdf"), width=8, height = 4.5)
# ggpubr::ggarrange(p_N_, p_NN_, ncol=2)
# dev.off()
```


### MDW

(The results in this section are included in **Supplemental Figure S6**.)

```{r}
dta <- covail%>%
    select(Ptid, arm, treatment_actual, starttime = tstartD15, 
           endtime = COVIDtimeD22toD181, 
           CovidInd = COVIDIndD22toD181,
           naive, riskscore, D1 = Bpseudoneutid50_MDW, D15 = Day15pseudoneutid50_MDW)%>%
    filter(arm %in% groups)

set.seed(1234456)

dta_LOD <- dta%>%filter(D1<1.5)
dta_LOD$D1 <- dta_LOD$D1 + runif(length(dta_LOD$D1), -0.3,0.1)
dta_jitter <- dta_LOD%>%bind_rows(dta%>%filter(D1>=1.5))%>%arrange(Ptid)

N_LOD <- dta_jitter$D15[dta_jitter$D1<1.5 & dta_jitter$naive==1]
NN_LOD<- dta_jitter$D15[dta_jitter$D1<1.5 & dta_jitter$naive==0]
```

Among `r nrow(dta_jitter[dta_jitter$naive==1,])` naive participants, there are `r length(N_LOD)` individuals whose D1 titer falls below the LOD. For this group, the mean of their corresponding D15 titer is `r mean(N_LOD)` with a standard deviation of `r sd(N_LOD)`.

Among `r nrow(dta_jitter[dta_jitter$naive==0,])` non-naive participants, there are `r length(NN_LOD)` individuals whose D1 titer falls below the LOD. For this group, the mean of their corresponding D15 titer is `r mean(NN_LOD)` with a standard deviation of `r sd(NN_LOD)`.

```{r}
Ndta <- dta_jitter%>%filter(D1>1.5 & naive==1)
fit <- lm(D15 ~ D1, data=Ndta)
summary(fit)$coef%>%
    as.data.frame()%>%
    rownames_to_column(var="Variable")%>%
    mutate_if(is.numeric, round,3)%>%
    mutate(`Pr(>|t|)`=ifelse(`Pr(>|t|)`<0.001,"<0.001",`Pr(>|t|)`))%>%
    gt(caption="Linear regression estimate excluding D1<LOD, Naive")
    
```


```{r}
NNdta <- dta_jitter%>%filter(D1>1.5 & naive==0)
fit <- lm(D15 ~ D1, data=NNdta)
summary(fit)$coef%>%
    as.data.frame()%>%
    rownames_to_column(var="Variable")%>%
    mutate_if(is.numeric, round,3)%>%
    mutate(`Pr(>|t|)`=ifelse(`Pr(>|t|)`<0.001,"<0.001",`Pr(>|t|)`))%>%
    gt(caption="Linear regression estimate excluding D1<LOD, Non-naive")
    
```


```{r}
both <- dta_jitter%>%filter(D1>1.5)
fit <- lm(D15 ~ D1, data=both)
summary(fit)$coef%>%
    as.data.frame()%>%
    rownames_to_column(var="Variable")%>%
    mutate_if(is.numeric, round,3)%>%
    mutate(`Pr(>|t|)`=ifelse(`Pr(>|t|)`<0.001,"<0.001",`Pr(>|t|)`))%>%
    gt(caption="Linear regression estimate excluding D1<LOD, Naive + Non-naive")
    
```


```{r}
p_N<-ggplot(data = dta_jitter%>%
           mutate(fac_naive = case_when(naive==1 ~ "Naive",
                                        naive==0 ~ "Non-Naive",
                                        TRUE ~ NA_character_),
                  fac_CovidInd = case_when(CovidInd==1 ~ "Infected",
                                        CovidInd==0 ~ "Uninfected",
                                        TRUE ~ NA_character_))%>%
               filter(naive==1)
       )+
    geom_point(aes(x = D1, y = D15, color=fac_naive), alpha=0.5)+
    xlim(c(1, 5.5))+ylim(c(1,5.5))+
    xlab("log10 nAb ID50 at Day1 (MDW)")+ ylab("log10 nAb ID50 at Day15 (MDW)")+
    geom_abline(slope=1, intercept = 0, color="grey70",linetype="dashed")+
    theme_bw()+
    scale_color_manual(values =c("orange"), name="")+
    geom_point(data=dta_jitter%>%filter(CovidInd==1 & naive==1), 
               aes(x = D1, y = D15),color="darkred")+
    theme(legend.position="bottom")+
    geom_smooth(data = dta_jitter%>%filter(D1>1.5 & naive==1),
                method="lm",se=TRUE, aes(x=D1, y=D15), color="red")+
    geom_segment(x=1, xend=1.4, y=mean(N_LOD), yend=mean(N_LOD), col = "red", linewidth=1)

p_N_ <- p_N+
    geom_bracket(xmin = 1, xmax = 1.5, label = "<LOD", y.position = 5.3
  )+ggtitle("Naive")

p_NN<-ggplot(data = dta_jitter%>%
           mutate(fac_naive = case_when(naive==1 ~ "Naive",
                                        naive==0 ~ "Non-Naive",
                                        TRUE ~ NA_character_),
                  fac_CovidInd = case_when(CovidInd==1 ~ "Infected",
                                        CovidInd==0 ~ "Uninfected",
                                        TRUE ~ NA_character_))%>%
               filter(naive==0)
       )+
    geom_point(aes(x = D1, y = D15, color=fac_naive), alpha=0.5)+
    xlim(c(1, 5.5))+ylim(c(1,5.5))+
    xlab("log10 nAb ID50 at Day1 (MDW)")+ ylab("log10 nAb ID50 at Day15 (MDW)")+
    geom_abline(slope=1, intercept = 0, color="grey70",linetype="dashed")+
    theme_bw()+
    scale_color_manual(values =c("royalblue"), name="")+
    geom_point(data=dta_jitter%>%filter(CovidInd==1 & naive==0), 
               aes(x = D1, y = D15),color="darkred")+
    theme(legend.position="bottom")+
    geom_smooth(data = dta_jitter%>%filter(D1>1.5 & naive==0),
                method="lm",se=TRUE, aes(x=D1, y=D15), color="red")+
    geom_segment(x=1, xend=1.4, y=mean(NN_LOD), yend=mean(NN_LOD), col = "red", linewidth=1)


p_NN_ <- p_NN+
    geom_bracket(xmin = 1, xmax = 1.5, label = "<LOD", y.position = 5.3
  )+ggtitle("Non-naive")

ggpubr::ggarrange(p_N_, p_NN_, ncol=2)

# pdf(here("inst/EDA/slidesPreparation_figure/D1_D15_log10titerPlot_MDW_v1.pdf"), width=8, height = 4.5)
# ggpubr::ggarrange(p_N_, p_NN_, ncol=2)
# dev.off()
```

## Pre and post COVID-19 titer by previous infection

### BA.1

(The results in this section are included in **Supplemental Figure S29**.)

```{r}
dta <- covail%>%
    select(Ptid, arm, treatment_actual, starttime = tstartD15,
           endtime = COVIDtimeD22toD181,
           CovidInd = COVIDIndD22toD181,
           COVIDIndD22toD91,COVIDtimeD22toD91,
           COVIDIndD92toD181,COVIDtimeD92toD181,
           naive, D1 = Bpseudoneutid50_BA.1, D15 = Day15pseudoneutid50_BA.1,
           D29 = Day29pseudoneutid50_BA.1, D91=Day91pseudoneutid50_BA.1, D181 = Day181pseudoneutid50_BA.1,
           visitdateD1:visitdateD181)%>%
    filter(arm %in% groups)

dat_raw <- dat_raw0%>%
    select(Ptid, naive,
           D1 = Bpseudoneutid50_BA.1, D15 = Day15pseudoneutid50_BA.1,
           D29 = Day29pseudoneutid50_BA.1, D91=Day91pseudoneutid50_BA.1,
           D181 = Day181pseudoneutid50_BA.1,
           COVIDIndD22toD91,COVIDtimeD22toD91, COVIDtimeD92toD181,COVIDIndD92toD181,
           COVIDtimeD22toD181, COVIDIndD22toD181,
           Actual_visit_date_1.0,
           Actual_visit_date_15.2,
           Actual_visit_date_29.2,
           Actual_visit_date_91.7,
           Actual_visit_date_181.14,symptm_infect1_date)%>%
    rename(visitdateD1 = Actual_visit_date_1.0,
           visitdateD15 = Actual_visit_date_15.2,
           visitdateD29 = Actual_visit_date_29.2,
           visitdateD91 = Actual_visit_date_91.7,
           visitdateD181 = Actual_visit_date_181.14)%>%
    filter(Ptid %in% dta$Ptid)%>%
    select(-contains("Delta"), -contains("cat"))

dtaforplot <- dat_raw%>%
    filter(COVIDIndD22toD181==1)%>%  ## N=213
    select(Ptid, naive,
           visitdateD1,visitdateD15, visitdateD29, visitdateD91,visitdateD181,
           symptm_infect1_date,
           D1, D15, D29, D91, D181)%>%
    mutate(D1time = as.numeric(visitdateD1 - symptm_infect1_date),
           D15time = as.numeric(visitdateD15 - symptm_infect1_date),
           D29time = as.numeric(visitdateD29 - symptm_infect1_date),
           D91time = as.numeric(visitdateD91 - symptm_infect1_date),
           D181time = as.numeric(visitdateD181 - symptm_infect1_date))

timeSinceInfect <- dtaforplot%>%
    select(Ptid, D1time:D181time)%>%
    pivot_longer(cols = D1time:D181time,values_to = "days")%>%
    mutate(name = str_remove(name,"time"))%>%
    arrange(Ptid, days)

visitDates <- dtaforplot%>%
    select(Ptid, visitdateD1:visitdateD181)%>%
    pivot_longer(cols = visitdateD1:visitdateD181,values_to = "dates")%>%
    mutate(name = str_remove(name,"visitdate"))%>%
    arrange(Ptid, dates)

titer <- dtaforplot%>%
    select(Ptid, D1:D181)%>%
    pivot_longer(cols = D1:D181,values_to = "titers")

# select last date before covid
before <- timeSinceInfect%>%
    arrange(Ptid, days)%>%
    filter(days<0)%>%
    group_by(Ptid)%>%
    mutate(Days = last(days))%>%
    filter(days==Days)

# select first date after covid
after <- timeSinceInfect%>%
    arrange(Ptid, days)%>%
    filter(days>0)%>%
    group_by(Ptid)%>%
    mutate(Days = first(days))%>%
    filter(days==Days)

selected <- before%>%
    bind_rows(after)%>%
    filter(Ptid %in% before$Ptid & Ptid %in% after$Ptid)%>%
    left_join(titer, by=c("Ptid","name"))%>%
    left_join(dtaforplot%>%select(Ptid, naive), by="Ptid")%>%
    mutate(name = factor(name, levels=c("D15","D29","D91","D181")),
           fac_naive = case_when(naive==1 ~ "Naive",
                                 naive==0 ~ "Non-Naive",
                                 TRUE ~ NA_character_))%>%
    arrange(Ptid, name)

includePID <- selected%>%
    distinct(Ptid, .keep_all = TRUE)

### calcualte average time pre post Covid
avg_days_pre <- before%>%
    filter(Ptid %in% includePID$Ptid)%>%
    left_join(dtaforplot%>%select(Ptid, naive), by="Ptid")%>%
    group_by(naive)%>%
    summarise(meanDays = mean(days, na.rm = TRUE))
    
avg_days_post <- after%>%
    filter(Ptid %in% includePID$Ptid)%>%
    left_join(dtaforplot%>%select(Ptid, naive), by="Ptid")%>%
    group_by(naive)%>%
    summarise(meanDays = mean(days, na.rm = TRUE))
    
avg_days_pre_all <- before%>%
    ungroup()%>%
    filter(Ptid %in% includePID$Ptid)%>%
    left_join(dtaforplot%>%select(Ptid, naive), by="Ptid")%>%
    summarise(meanDays = mean(days, na.rm = TRUE))

avg_days_post_all <- after%>%
    ungroup()%>%
    filter(Ptid %in% includePID$Ptid)%>%
    left_join(dtaforplot%>%select(Ptid, naive), by="Ptid")%>%
    summarise(meanDays = mean(days, na.rm = TRUE))
```

In the following plot, we present the log10 nAb ID50 titer over time, with day 0 is set at the onset of symptomatic COVID-19 infection. This plot includes only participants who have titer results available both before and after infection. We selected the most recent antibody measurement before infection and the first measurement after infection. `r nrow(includePID)` participants are included in the plot, from which there are `r nrow(includePID[includePID$naive==1,])` naive participants and `r nrow(includePID[includePID$naive==0,])` non-naives participants. 
        
The average time of the **pre-COVID-19** titer is `r round(avg_days_pre_all$meanDays,1)` (`r round(avg_days_pre[2,2],1)` for naive group and `r round(avg_days_pre[1,2],1)` for non-naive group). 

The average time of the **post-COVID-19** titer is `r round(avg_days_post_all$meanDays,1)` (`r round(avg_days_post[2,2],1)` for naive group and `r round(avg_days_post[1,2],1)` for non-naive group). 

```{r}
p<- ggplot(data = selected,
       aes(x=days, y=titers,color=fac_naive, group=Ptid))+
    geom_point()+
    geom_line(aes(linewidth=fac_naive, alpha=fac_naive))+
    theme_bw()+ xlab("Days before/after symptomatic infection") +
    ylab("log10 nAb ID50 (BA.1)")+
    scale_linewidth_manual(values =c(1,1.2))+
    scale_alpha_manual(values = c("Naive" = 0.3, "Non-Naive" = 0.7))+
    scale_color_manual(values=c("orange","royalblue"))+
    theme(legend.title = element_blank())

p


# pdf(here("inst/EDA/ConnectedDots_BA.1_PrePostCovidTiter_byNaiveStatus_v1.pdf"),width=8, height = 6)
# p
# dev.off()

```

Additionally, we performed a simple linear regression for each participant, regressing the two titer results (before and after COVID) on days. We then conducted a two-sample t-test to compare the slopes from the linear regressions between naives and non-naives. 

```{r}
fit <- selected%>%
    ungroup()%>%
    nest_by(Ptid)%>%
    mutate(mod = list(lm(titers ~ days, data = data))) %>%
    reframe(tidy(mod))%>%
    filter(term=="days")%>%
    select(Ptid, estimate)

compare <- fit%>%
     left_join(dtaforplot%>%select(Ptid, naive), by="Ptid")%>%
    mutate(fac_naive = case_when(naive==1 ~ "Naive",
                                 naive==0 ~ "Non-Naive",
                                 TRUE ~ NA_character_))
    
t.test(compare$estimate ~ compare$fac_naive)

slope_stat <- compare%>%
    group_by(naive)%>%
    summarise(MEAN = mean(estimate),
              SD = sd(estimate),
              Num = n(),
              MEAN_SD = SD/sqrt(Num),
              MEAN_LCL = MEAN - qt(0.975, Num-1)*MEAN_SD,
              MEAN_UCL = MEAN + qt(0.975, Num-1)*MEAN_SD
              )
```

The violin plot below shows regression slopes by naive vs. non-naive. The mean slopes are `r round(slope_stat$MEAN[slope_stat$naive==1],4)` (95%: `r round(slope_stat$MEAN_LCL[slope_stat$naive==1],4)`,`r round(slope_stat$MEAN_UCL[slope_stat$naive==1],4)`) for naives and `r round(slope_stat$MEAN[slope_stat$naive==0],4)` (95%: `r round(slope_stat$MEAN_LCL[slope_stat$naive==0],4)`,`r round(slope_stat$MEAN_UCL[slope_stat$naive==0],4)`) for non-naives. 

```{r}
p<-ggplot(data = compare, aes(x=fac_naive, y=estimate, color=fac_naive))+
    geom_violin()+
    theme_bw()+
    ylab("Slopes")+xlab("")+
    scale_color_manual(values=c("orange","royalblue"))+
    theme(legend.title = element_blank())+
    geom_boxplot(outlier.shape = NA, width=0.3)+
    geom_jitter( width=0.1, alpha=0.7)
p

# pdf(here("inst/EDA/Violine_BA.1_PrePostCovidTiter_byNaiveStatus_v1.pdf"),width=8, height = 6)
# p
# dev.off()
```

Here we also calculate the confidence intervals for the change in titer over the average interval:
        
```{r echo=TRUE}
## for naives
B=round(slope_stat$MEAN[slope_stat$naive==1],4)  # estimated mean slopes (mean change in log10 titer per day)
BL=round(slope_stat$MEAN_LCL[slope_stat$naive==1],4) # LCL of mean slopes
BU=round(slope_stat$MEAN_UCL[slope_stat$naive==1],4)  # UCL of mean slopes 
pre_t_N <- abs(round(avg_days_pre_all$meanDays,1)) # average pre covid days
post_t_N <- round(avg_days_post_all$meanDays,1) # average post covid days
c(10^((pre_t_N+post_t_N )*B),10^((pre_t_N+post_t_N )*BL),10^((pre_t_N+post_t_N )*BU)) # the change in titer over the average interval (95% CI)

## for non-naives
B=round(slope_stat$MEAN[slope_stat$naive==0],4)  # estimated mean slopes (mean change in log10 titer per day)
BL=round(slope_stat$MEAN_LCL[slope_stat$naive==0],4) # LCL of mean slopes
BU=round(slope_stat$MEAN_UCL[slope_stat$naive==0],4)  # UCL of mean slopes 
pre_t_N <- abs(round(avg_days_pre_all$meanDays,0))
post_t_N <- round(avg_days_post_all$meanDays,1)
c(10^((pre_t_N+post_t_N )*B),10^((pre_t_N+post_t_N )*BL),10^((pre_t_N+post_t_N )*BU)) # the change in titer over the average interval (95% CI)

```


## MDW

(The results in this section are included in **Supplemental Figure S30**.)

```{r}
dta <- covail%>%
    select(Ptid, arm, treatment_actual, starttime = tstartD15,
           endtime = COVIDtimeD22toD181,
           CovidInd = COVIDIndD22toD181,
           COVIDIndD22toD91,COVIDtimeD22toD91,
           COVIDIndD92toD181,COVIDtimeD92toD181,
           naive, D1 = Bpseudoneutid50_MDW, D15 = Day15pseudoneutid50_MDW,
           D29 = Day29pseudoneutid50_MDW, D91=Day91pseudoneutid50_MDW, D181 = Day181pseudoneutid50_MDW,
           visitdateD1:visitdateD181)%>%
    filter(arm %in% groups)

dat_raw <- dat_raw0%>%
    select(Ptid, naive,
           D1 = Bpseudoneutid50_MDW, D15 = Day15pseudoneutid50_MDW,
           D29 = Day29pseudoneutid50_MDW, D91=Day91pseudoneutid50_MDW,
           D181 = Day181pseudoneutid50_MDW,
           COVIDIndD22toD91,COVIDtimeD22toD91, COVIDtimeD92toD181,COVIDIndD92toD181,
           COVIDtimeD22toD181, COVIDIndD22toD181,
           Actual_visit_date_1.0,
           Actual_visit_date_15.2,
           Actual_visit_date_29.2,
           Actual_visit_date_91.7,
           Actual_visit_date_181.14,symptm_infect1_date)%>%
    rename(visitdateD1 = Actual_visit_date_1.0,
           visitdateD15 = Actual_visit_date_15.2,
           visitdateD29 = Actual_visit_date_29.2,
           visitdateD91 = Actual_visit_date_91.7,
           visitdateD181 = Actual_visit_date_181.14)%>%
    filter(Ptid %in% dta$Ptid)%>%
    select(-contains("Delta"), -contains("cat"))

dtaforplot <- dat_raw%>%
    filter(COVIDIndD22toD181==1)%>%  ## N=213
    select(Ptid, naive,
           visitdateD1,visitdateD15, visitdateD29, visitdateD91,visitdateD181,
           symptm_infect1_date,
           D1, D15, D29, D91, D181)%>%
    mutate(D1time = as.numeric(visitdateD1 - symptm_infect1_date),
           D15time = as.numeric(visitdateD15 - symptm_infect1_date),
           D29time = as.numeric(visitdateD29 - symptm_infect1_date),
           D91time = as.numeric(visitdateD91 - symptm_infect1_date),
           D181time = as.numeric(visitdateD181 - symptm_infect1_date))

timeSinceInfect <- dtaforplot%>%
    select(Ptid, D1time:D181time)%>%
    pivot_longer(cols = D1time:D181time,values_to = "days")%>%
    mutate(name = str_remove(name,"time"))%>%
    arrange(Ptid, days)

visitDates <- dtaforplot%>%
    select(Ptid, visitdateD1:visitdateD181)%>%
    pivot_longer(cols = visitdateD1:visitdateD181,values_to = "dates")%>%
    mutate(name = str_remove(name,"visitdate"))%>%
    arrange(Ptid, dates)

titer <- dtaforplot%>%
    select(Ptid, D1:D181)%>%
    pivot_longer(cols = D1:D181,values_to = "titers")

# select last date before covid
before <- timeSinceInfect%>%
    arrange(Ptid, days)%>%
    filter(days<0)%>%
    group_by(Ptid)%>%
    mutate(Days = last(days))%>%
    filter(days==Days)

# select first date after covid
after <- timeSinceInfect%>%
    arrange(Ptid, days)%>%
    filter(days>0)%>%
    group_by(Ptid)%>%
    mutate(Days = first(days))%>%
    filter(days==Days)

selected <- before%>%
    bind_rows(after)%>%
    filter(Ptid %in% before$Ptid & Ptid %in% after$Ptid)%>%
    left_join(titer, by=c("Ptid","name"))%>%
    left_join(dtaforplot%>%select(Ptid, naive), by="Ptid")%>%
    mutate(name = factor(name, levels=c("D15","D29","D91","D181")),
           fac_naive = case_when(naive==1 ~ "Naive",
                                 naive==0 ~ "Non-Naive",
                                 TRUE ~ NA_character_))%>%
    arrange(Ptid, name)

includePID <- selected%>%
    distinct(Ptid, .keep_all = TRUE)

### calcualte average time pre post Covid
avg_days_pre <- before%>%
    filter(Ptid %in% includePID$Ptid)%>%
    left_join(dtaforplot%>%select(Ptid, naive), by="Ptid")%>%
    group_by(naive)%>%
    summarise(meanDays = mean(days, na.rm = TRUE))
    
avg_days_post <- after%>%
    filter(Ptid %in% includePID$Ptid)%>%
    left_join(dtaforplot%>%select(Ptid, naive), by="Ptid")%>%
    group_by(naive)%>%
    summarise(meanDays = mean(days, na.rm = TRUE))
    
avg_days_pre_all <- before%>%
    ungroup()%>%
    filter(Ptid %in% includePID$Ptid)%>%
    left_join(dtaforplot%>%select(Ptid, naive), by="Ptid")%>%
    summarise(meanDays = mean(days, na.rm = TRUE))

avg_days_post_all <- after%>%
    ungroup()%>%
    filter(Ptid %in% includePID$Ptid)%>%
    left_join(dtaforplot%>%select(Ptid, naive), by="Ptid")%>%
    summarise(meanDays = mean(days, na.rm = TRUE))
```

In the following plot, we present the log10 nAb ID50 titer over time, with day 0 is set at the onset of symptomatic COVID-19 infection. This plot includes only participants who have titer results available both before and after infection. We selected the most recent antibody measurement before infection and the first measurement after infection. `r nrow(includePID)` participants are included in the plot, from which there are `r nrow(includePID[includePID$naive==1,])` naive participants and `r nrow(includePID[includePID$naive==0,])` non-naives participants. 
        
The average time of the **pre-COVID-19** titer is `r round(avg_days_pre_all$meanDays,1)` (`r round(avg_days_pre[2,2],1)` for naive group and `r round(avg_days_pre[1,2],1)` for non-naive group). 

The average time of the **post-COVID-19** titer is `r round(avg_days_post_all$meanDays,1)` (`r round(avg_days_post[2,2],1)` for naive group and `r round(avg_days_post[1,2],1)` for non-naive group). 

```{r}
p<- ggplot(data = selected,
       aes(x=days, y=titers,color=fac_naive, group=Ptid))+
    geom_point()+
    geom_line(aes(linewidth=fac_naive, alpha=fac_naive))+
    theme_bw()+ xlab("Days before/after symptomatic infection") +
    ylab("log10 nAb ID50 (MDW)")+
    scale_linewidth_manual(values =c(1,1.2))+
    scale_alpha_manual(values = c("Naive" = 0.3, "Non-Naive" = 0.7))+
    scale_color_manual(values=c("orange","royalblue"))+
    theme(legend.title = element_blank())

p

# pdf(here("inst/EDA/ConnectedDots_MDW_PrePostCovidTiter_byNaiveStatus_v1.pdf"),width=8, height = 6)
# p
# dev.off()

```

Additionally, we performed a simple linear regression for each participant, regressing the two titer results (before and after COVID) on days. We then conducted a two-sample t-test to compare the slopes from the linear regressions between naives and non-naives. 

```{r}
fit <- selected%>%
    ungroup()%>%
    nest_by(Ptid)%>%
    mutate(mod = list(lm(titers ~ days, data = data))) %>%
    reframe(tidy(mod))%>%
    filter(term=="days")%>%
    select(Ptid, estimate)

compare <- fit%>%
     left_join(dtaforplot%>%select(Ptid, naive), by="Ptid")%>%
    mutate(fac_naive = case_when(naive==1 ~ "Naive",
                                 naive==0 ~ "Non-Naive",
                                 TRUE ~ NA_character_))
    
t.test(compare$estimate ~ compare$fac_naive)

slope_stat <- compare%>%
    group_by(naive)%>%
    summarise(MEAN = mean(estimate),
              SD = sd(estimate),
              Num = n(),
              MEAN_SD = SD/sqrt(Num),
              MEAN_LCL = MEAN - qt(0.975, Num-1)*MEAN_SD,
              MEAN_UCL = MEAN + qt(0.975, Num-1)*MEAN_SD
              )
```

The violin plot below shows regression slopes by naive vs. non-naive. The mean slopes are `r round(slope_stat$MEAN[slope_stat$naive==1],4)` (95%: `r round(slope_stat$MEAN_LCL[slope_stat$naive==1],4)`,`r round(slope_stat$MEAN_UCL[slope_stat$naive==1],4)`) for naives and `r round(slope_stat$MEAN[slope_stat$naive==0],4)` (95%: `r round(slope_stat$MEAN_LCL[slope_stat$naive==0],4)`,`r round(slope_stat$MEAN_UCL[slope_stat$naive==0],4)`) for non-naives. 

```{r}
p<-ggplot(data = compare, aes(x=fac_naive, y=estimate, color=fac_naive))+
    geom_violin()+
    theme_bw()+
    ylab("Slopes")+xlab("")+
    scale_color_manual(values=c("orange","royalblue"))+
    theme(legend.title = element_blank())+
    geom_boxplot(outlier.shape = NA, width=0.3)+
    geom_jitter( width=0.1, alpha=0.7)
p

# pdf(here("inst/EDA/Violine_MDW_PrePostCovidTiter_byNaiveStatus_v1.pdf"),width=8, height = 6)
# p
# dev.off()
```

Here we also calculate the confidence intervals for the change in titer over the average interval:
        
```{r echo=TRUE}
## for naives
B=round(slope_stat$MEAN[slope_stat$naive==1],4)  # estimated mean slopes (mean change in log10 titer per day)
BL=round(slope_stat$MEAN_LCL[slope_stat$naive==1],4) # LCL of mean slopes
BU=round(slope_stat$MEAN_UCL[slope_stat$naive==1],4)  # UCL of mean slopes 
pre_t_N <- abs(round(avg_days_pre_all$meanDays,1)) # average pre covid days
post_t_N <- round(avg_days_post_all$meanDays,1) # average post covid days
c(10^((pre_t_N+post_t_N )*B),10^((pre_t_N+post_t_N )*BL),10^((pre_t_N+post_t_N )*BU)) # the change in titer over the average interval (95% CI)

## for non-naives
B=round(slope_stat$MEAN[slope_stat$naive==0],4)  # estimated mean slopes (mean change in log10 titer per day)
BL=round(slope_stat$MEAN_LCL[slope_stat$naive==0],4) # LCL of mean slopes
BU=round(slope_stat$MEAN_UCL[slope_stat$naive==0],4)  # UCL of mean slopes 
pre_t_N <- abs(round(avg_days_pre_all$meanDays,0))
post_t_N <- round(avg_days_post_all$meanDays,1)
c(10^((pre_t_N+post_t_N )*B),10^((pre_t_N+post_t_N )*BL),10^((pre_t_N+post_t_N )*BU)) # the change in titer over the average interval (95% CI)

```


## Exposure proximal lineage-specific CoR

(The results in this section are included in **Supplemental Figure S31**.)

We use the same methods as for the main exposure-proximal correlates of risk analyses except
that we define the endpoint as BA.4/BA.5 COVID. 

```{r}
### update markers, groups, and lme_to_coxdat function to be used in this lineage-specific CoR analysis

markers <- c("BA.4.BA.5", "D614G")
groups <- list(
          #all 13 one-dose mRNA booster arms pooled
          c(1:2, 4:12, 16:17),
          #1A. Moderna vaccines (arms 1-2, 5-6 pooled)
          c(1:2,5:6),
          #1B. Pfizer vaccines (arms 7-9, 12 pooled) ### newly added
          c(7:9,12),
          #2A. Prototype vaccines (arms 1, 7 pooled) vs. 2B. Omicron-containing vaccines (2, 4-6, 8, 9, 12, 16, 17 pooled) restricting to one-dose arms
          c(1,7),
          c(2,4:6,8,9,12,16,17),
          #3A. Bivalent Omicron-containing vaccines (arms 2, 4, 6, 8, 12, 16, 17 pooled) 
          c(2,4,6,8,12,16,17),
          #3B. Monovalent Omicron-containing vaccines (arms 5, 9 pooled) ### newly added
           c(5,9)
)

lme_to_coxdat_tobit <- function(marker, arms){
  #make dataset for decay model for the relevant marker and arm
  decaydat = dat4decay(variant = marker, arms = arms)
  
  #set up for model with bend at D91
  decaydat$daysfromD15_minus76 <- decaydat$daysfromD15 - 76
  decaydat$daysfromD15_geq76 <- as.numeric(decaydat$daysfromD15 >= 76)
  decaydat$daysfromD15_minus76_ifgeq76 <- decaydat$daysfromD15_minus76*decaydat$daysfromD15_geq76
  
  decaydat$Ptid <- as.factor(decaydat$Ptid)
  
  #first, assign 1/2LOD to LOD (the actual left censoring point)
   decaydat$log10titre <- ifelse(decaydat$log10titre < log10(40), log10(40), decaydat$log10titre)

    ymat <- matrix(NA, nrow=nrow(decaydat), ncol=2)
    ymat[,1] <- decaydat$log10titre
    ymat[,2] <- ifelse(decaydat$log10titre==log10(40), -Inf, decaydat$log10titre)
  
  decayfit_bend <- gam(ymat ~ daysfromD15 * nposD1 + daysfromD15_minus76_ifgeq76 * nposD1 + s(Ptid, bs = 're'), family=cnorm(), data = decaydat) # random intercept model with bend at D91

  
  #make the dataset for the cox model
  coxdat = dat4cox_BA45_bend_tobit(decayfit_bend = decayfit_bend, decaydat = decaydat, variant = marker)
 
  return(coxdat)
}


coxdats_bymarker <- list()
for(i in 1:length(markers)){
    coxdats_bymarker[[i]] <- list()
    for(j in 1:17){
        #there is no arm 3 in this dataset, so skip that one
        if(j==3){
            coxdats_bymarker[[i]][[j]] <- NULL
        } else {
            coxdats_bymarker[[i]][[j]] <- lme_to_coxdat_tobit(marker = markers[i], arms = j)
        }
    }
}

coxdats <- list()
for(i in 1:length(markers)){
    coxdats[[i]] <- list()
    for(j in 1:length(groups)){
        for(k in 1:length(groups[[j]])){
            if(k==1){
                coxdats[[i]][[j]] <- coxdats_bymarker[[i]][[groups[[j]][k]]]
            } else {
                coxdats[[i]][[j]] <- rbind(coxdats[[i]][[j]],
                                           coxdats_bymarker[[i]][[groups[[j]][k]]])
            }
        }
    }
}
```

### Naive 

```{r}
Obj1_1 <- list()

for(i in 1:length(markers)){
    Obj1_1[[i]] <- list()
    for(j in 1:length(groups)){
        Obj1_1[[i]][[j]] <- coxph(Surv(tstart, tstop, covidind) ~ log10titre + riskscore + naive,
                    data = coxdats[[i]][[j]]%>%filter(naive==1),
                    id = Ptid,
                    robust = TRUE)
    }
}

#make table of hazard ratios, 95% CIs, and p-values for Objective gt-1
tab3 <- matrix(NA, nrow=(length(groups)), ncol=4)

#make vector of markers
tab3[,1] <- rep(markers[1], length(groups))

#make vector of groups
groupvec <- c("all mRNA", "mRNA Moderna", "mRNA Pfizer","mRNA Prototype", "mRNA Omicron-Containing", "mRNA Bivalent","mRNA Monovalent")

tab3[,2] <- groupvec


#95% CIs based on bootstrap 
    for(j in 1:length(groups)){
        if(j==1){
            HR_t3N <- summary(Obj1_1[[1]][[j]])$coefficients["log10titre", "coef"]
        } else (
            HR_t3N <- c(HR_t3N, summary(Obj1_1[[1]][[j]])$coefficients["log10titre", "coef"])
        )
    }


#determine quantiles of the bootstrap replicates for this table
tab3_boot <- boot[253:259,]
tab3_boot_quantiles <- apply(tab3_boot, 1, quantile, probs = c(0.025, 0.975))
tab3_boot_quantiles <- t(tab3_boot_quantiles)

low_t3 <- format(round(exp(tab3_boot_quantiles[,1]),2),nsmall=2)
high_t3 <- format(round(exp(tab3_boot_quantiles[,2]),2),nsmall=2)

pvals_3 <- apply(tab3_boot, 1, pval_fun, alpha_seq = alpha_seq)

#vector with HR and 95% CIs
tab3[,3] <- paste0(format(round(exp(HR_t3N),2),nsmall=2), " (", low_t3, ", ", high_t3, ")")

tab3[,4] <- plessthan(pvals_3)
tab3 <- data.frame(tab3)

colnames(tab3) <- c("Marker", "Group", "HR (95% CI)", "p-value")

tab3 %>% 
  gt() %>%
  tab_header(title = "Hazard Ratios for Exposure-Proximal Correlates of Risk of BA4/5 COVID based on Predicted Time-Varying BA4/5 Titres Without Adjustment for D1 Titre among Naive Participants")
```

```{r}
#make table of hazard ratios, 95% CIs, and p-values for Objective gt-2
tab4 <- matrix(NA, nrow=(length(groups)), ncol=4)

#make vector of markers
tab4[,1] <- rep(markers[2], length(groups))

#make vector of groups
groupvec <- c("all mRNA", "mRNA Moderna", "mRNA Pfizer","mRNA Prototype", "mRNA Omicron-Containing", "mRNA Bivalent","mRNA Monovalent")

tab4[,2] <- groupvec


#95% CIs based on bootstrap 
    for(j in 1:length(groups)){
        if(j==1){
            HR_t4N <- summary(Obj1_1[[2]][[j]])$coefficients["log10titre", "coef"]
        } else (
            HR_t4N <- c(HR_t4N, summary(Obj1_1[[2]][[j]])$coefficients["log10titre", "coef"])
        )
    }


#determine quantiles of the bootstrap replicates for this table
tab4_boot <- boot[260:266,]
tab4_boot_quantiles <- apply(tab4_boot, 1, quantile, probs = c(0.025, 0.975))
tab4_boot_quantiles <- t(tab4_boot_quantiles)

low_t4 <- format(round(exp(tab4_boot_quantiles[,1]),2),nsmall=2)
high_t4 <- format(round(exp(tab4_boot_quantiles[,2]),2),nsmall=2)

pvals_4 <- apply(tab4_boot, 1, pval_fun, alpha_seq = alpha_seq)

#vector with HR and 95% CIs
tab4[,3] <- paste0(format(round(exp(HR_t4N),2),nsmall=2), " (", low_t4, ", ", high_t4, ")")

tab4[,4] <- plessthan(pvals_4)
tab4 <- data.frame(tab4)
colnames(tab4) <- c("Marker", "Group", "HR (95% CI)", "p-value")

tab4 %>% 
  gt() %>%
  tab_header(title = "Hazard Ratios for Exposure-Proximal Correlates of Risk of BA4/5 COVID based on Predicted Time-Varying D614G Titres Without Adjustment for D1 Titre among Naive Participants")

```

### Non-naive

```{r}
Obj1_1 <- list()

for(i in 1:length(markers)){
    Obj1_1[[i]] <- list()
    for(j in 1:length(groups)){
        Obj1_1[[i]][[j]] <- coxph(Surv(tstart, tstop, covidind) ~ log10titre + riskscore + naive,
                    data = coxdats[[i]][[j]]%>%filter(naive==0),
                    id = Ptid,
                    robust = TRUE)
    }
}
```

```{r}
#make table of hazard ratios, 95% CIs, and p-values for Objective gt-1
tab3NN <- matrix(NA, nrow=(length(groups)), ncol=4)

#make vector of markers
tab3NN[,1] <- rep(markers[1], length(groups))

#make vector of groups
groupvec <- c("all mRNA", "mRNA Moderna", "mRNA Pfizer","mRNA Prototype", "mRNA Omicron-Containing", "mRNA Bivalent","mRNA Monovalent")

tab3NN[,2] <- groupvec


#95% CIs based on bootstrap 
    for(j in 1:length(groups)){
        if(j==1){
            HR_t3NN <- summary(Obj1_1[[1]][[j]])$coefficients["log10titre", "coef"]
        } else (
            HR_t3NN <- c(HR_t3NN, summary(Obj1_1[[1]][[j]])$coefficients["log10titre", "coef"])
        )
    }

#determine quantiles of the bootstrap replicates for this table
tab3NN_boot <- boot[267:273,]
tab3NN_boot_quantiles <- apply(tab3NN_boot, 1, quantile, probs = c(0.025, 0.975))
tab3NN_boot_quantiles <- t(tab3NN_boot_quantiles)

low_t3NN <- format(round(exp(tab3NN_boot_quantiles[,1]),2),nsmall=2)
high_t3NN <- format(round(exp(tab3NN_boot_quantiles[,2]),2),nsmall=2)

pvals_3NN <- apply(tab3NN_boot, 1, pval_fun, alpha_seq = alpha_seq)

#vector with HR and 95% CIs
tab3NN[,3] <- paste0(format(round(exp(HR_t3NN),2),nsmall=2), " (", low_t3NN, ", ", high_t3NN, ")")

tab3NN[,4] <- plessthan(pvals_3NN)
tab3NN <- data.frame(tab3NN)

colnames(tab3NN) <- c("Marker", "Group", "HR (95% CI)", "p-value")

tab3NN %>% 
  gt() %>%
  tab_header(title = "Hazard Ratios for Exposure-Proximal Correlates of Risk of BA4/5 COVID based on Predicted Time-Varying BA4/5 Titres Without Adjustment for D1 Titre among Non-naive Participants")

```

```{r, echo=FALSE}
#make table of hazard ratios, 95% CIs, and p-values for Objective gt-2
tab4NN <- matrix(NA, nrow=(length(groups)), ncol=4)

#make vector of markers
tab4NN[,1] <- rep(markers[2], length(groups))

#make vector of groups
groupvec <- c("all mRNA", "mRNA Moderna", "mRNA Pfizer","mRNA Prototype", "mRNA Omicron-Containing", "mRNA Bivalent","mRNA Monovalent")

tab4NN[,2] <- groupvec


#95% CIs based on bootstrap 
    for(j in 1:length(groups)){
        if(j==1){
            HR_t4NN <- summary(Obj1_1[[2]][[j]])$coefficients["log10titre", "coef"]
        } else (
            HR_t4NN <- c(HR_t4NN, summary(Obj1_1[[2]][[j]])$coefficients["log10titre", "coef"])
        )
    }


#determine quantiles of the bootstrap replicates for this table
tab4NN_boot <- boot[274:280,]
tab4NN_boot_quantiles <- apply(tab4NN_boot, 1, quantile, probs = c(0.025, 0.975))
tab4NN_boot_quantiles <- t(tab4NN_boot_quantiles)

low_t4NN <- format(round(exp(tab4NN_boot_quantiles[,1]),2),nsmall=2)
high_t4NN <- format(round(exp(tab4NN_boot_quantiles[,2]),2),nsmall=2)

pvals_4NN <- apply(tab4NN_boot, 1, pval_fun, alpha_seq = alpha_seq)

#vector with HR and 95% CIs
tab4NN[,3] <- paste0(format(round(exp(HR_t4NN),2),nsmall=2), " (", low_t4NN, ", ", high_t4NN, ")")

tab4NN[,4] <- plessthan(pvals_4NN)
tab4NN <- data.frame(tab4NN)
colnames(tab4NN) <- c("Marker", "Group", "HR (95% CI)", "p-value")

tab4NN %>% 
  gt() %>%
  tab_header(title = "Hazard Ratios for Exposure-Proximal Correlates of Risk of BA4/5 COVID based on Predicted Time-Varying D614G Titres Without Adjustment for D1 Titre among Non-naive Participants")

```

Below, we plot observed versus predicted log10(titers) for all observations used to train the antibody decay models for all one-dose mRNA arms and for each variant. Observations below the LOD are set to the LOD in these plots. This code creates *Supplementary Figure 26*.   

```{r SpecifyMarkersArms2}
#vector of the antibody markers of interest
markers <- c("BA.1", "Beta", "Delta", "BA.4.BA.5", "D614G", "MDW")

#list of the subgroups for which the following objectives will be evaluated
#see SAP section 2.1
groups <- list(
          #all 13 one-dose mRNA booster arms pooled
          c(1:2, 4:12, 16:17),
          #1A. Moderna vaccines (arms 1-2, 5-6 pooled) vs. 1B. Pfizer vaccines (arms 7-9, 12 pooled) restricting to one-dose arms with common inserts
          c(1:2,5:6),
          c(7:9,12),
          #2A. Prototype vaccines (arms 1, 7 pooled) vs. 2B. Omicron-containing vaccines (2, 4-6, 8, 9, 12, 16, 17 pooled) restricting to one-dose arms
          c(1,7),
          c(2,4:6,8,9,12,16,17),
          #3A. Bivalent Omicron-containing vaccines (arms 2, 4, 6, 8, 12, 16, 17 pooled) vs. 3B. Monovalent Omicron-containing vaccines (arms 5, 9 pooled) restricting to one-dose arms
          c(2,4,6,8,12,16,17),
          c(5,9)
)
```

```{r, include=FALSE}
#make datasets for observed v. preds plots for all markers and all pooled one-dose mRNA arms

ovpdats <- list()
for(i in 1:length(markers)){
    ovpdats[[i]] <- list()
    #all relevant arms are included in groups[[1]], 
    #so make a dataset with observed and predicted log10 titer values for each marker for each of the arms in group[[1]]
    for(j in 1:length(groups[[1]])){
        if(j==1){
        ovpdats[[i]] <- lme_to_obsvpredsdat_tobit(marker = markers[i], arms = groups[[1]][j])
        } else {
            ovpdats[[i]] <- rbind(ovpdats[[i]], lme_to_obsvpredsdat_tobit(marker = markers[i], arms = groups[[1]][j]))
        }

}}

alpha <- c("a", "b", "c", "d", "e", "f")

OVPplots <- list()
for(i in 1:length(markers)){
    OVPplots[[i]] =  ovpdats[[i]] %>% 
    ggplot() +
    ggtitle(paste0(alpha[i], ") ", markers[i])) +
    geom_point(aes(x = log10titre, y = log10titre_pred)) + 
    labs(x = "Log10(Titre)", y = "Predicted Log10(Titre)") + 
    ylim(0,6) +
    annotate("text", x=4.5, y=1.5, label= paste0("Pearson Cor.: ", signif(cor(ovpdats[[i]]$log10titre, ovpdats[[i]]$log10titre_pred, method="pearson"),2)))  +
    annotate("text", x=4.5, y=1, label= paste0("Var(Obs. log titer): ", signif(var(ovpdats[[i]]$log10titre),2))) +
    annotate("text", x=4.5, y=0.5, label= paste0("Var(Obs. - Pred.): ", signif(var(ovpdats[[i]]$log10titre - ovpdats[[i]]$log10titre_pred),2)))
    
}

```

```{r, echo=FALSE, fig.width=10, fig.asp=1, fig.align="left"}
grid.arrange(OVPplots[[1]], OVPplots[[2]], OVPplots[[3]], OVPplots[[4]], OVPplots[[5]], OVPplots[[6]], top = "Figure A2.1: Measured v. Predicted log10 Titres based on Antibody Decay Models for One-Dose mRNA Arms")
```
Caption: Pearson Cor.: Pearson Correlation. Var(Obs. log titer): variance of the observed log10 titer. Var(Obs. - Pred.): Variance of the difference between the observed log10 titer and the predicted log10 titer.  


## For antibody titer that are LOD

Tabulate the proportion of antibody titers below the LOD by visit for BA.1 and BA.4.BA.5.In the following tables, the "Percentage column" shows *# of antibodies that are below the LOD/ # of non-missing antibody values (%) for those values used to train the antibody decay models*.

```{r, echo=FALSE}

tab_lod <- matrix(NA, nrow=length(markers), ncol=3)
tab_lod[,1] <- markers

for(i in 1:length(markers)){
    tab_lod[i,2] <- length(which(ovpdats[[i]]$log10titre==log10(40)))
    tab_lod[i,3] <- signif(length(which(ovpdats[[i]]$log10titre==log10(40)))/nrow(ovpdats[[i]]),2)
}

tab_lod <- data.frame(tab_lod)
colnames(tab_lod) <- c("Marker", "Number Below LOD", "Proportion Below LOD")

tab_lod %>%
    gt() %>%
    tab_header("Number and Proportion of Antibodies below LOD for Each Marker")


```
```{r, echo=FALSE}
### LOD is log10(40)

ovpdats[[1]]$visitday_simple <- NA
ovpdats[[1]]$visitday_simple[which(ovpdats[[1]]$visitday=="visitdateD15")] <- "D15"
ovpdats[[1]]$visitday_simple[which(ovpdats[[1]]$visitday=="visitdateD29")] <- "D29"
ovpdats[[1]]$visitday_simple[which(ovpdats[[1]]$visitday=="visitdateD91")] <- "D91"
ovpdats[[1]]$visitday_simple[which(ovpdats[[1]]$visitday=="visitdateD181")] <- "D181"
ovpdats[[1]]$visitday_simple <- factor(ovpdats[[1]]$visitday_simple, levels=c("D15", "D29", "D91", "D181"))

### BA.1: naive
ovpdats[[1]] %>%
    filter(naive==1) %>%
    mutate(LOD = case_when(log10titre==log10(40) ~ 1,
                            log10titre>log10(40) ~ 0,
                            TRUE ~ NA))%>%
    group_by(visitday_simple)%>%
    summarise(Total = n(),
              Total_no_NA = sum(!is.na(log10titre)),
              N_lod = sum(LOD, na.rm = TRUE))%>%
    ungroup()%>%
    mutate(value = paste0(N_lod,"/",Total_no_NA,"(",round(N_lod*100/Total_no_NA,1),"%)"))%>%
    select(VisitDays = visitday_simple,Percentage = value)%>%
    gt(caption="Percentage of antibodies used to train antibody decay models that are below the LOD by visit day for BA.1 marker (naive participants).")


```
```{r, echo=FALSE}
### BA.1: non-naive
ovpdats[[1]] %>%
    filter(naive==0) %>%
    mutate(LOD = case_when(log10titre==log10(40) ~ 1,
                            log10titre>log10(40) ~ 0,
                            TRUE ~ NA))%>%
    group_by(visitday_simple)%>%
    summarise(Total = n(),
              Total_no_NA = sum(!is.na(log10titre)),
              N_lod = sum(LOD, na.rm = TRUE))%>%
    ungroup()%>%
    mutate(value = paste0(N_lod,"/",Total_no_NA,"(",round(N_lod*100/Total_no_NA,1),"%)"))%>%
    select(VisitDays = visitday_simple,Percentage = value)%>%
    gt(caption="Percentage of antibodies used to train antibody decay models that are below the LOD by visit day for BA.1 marker (non-naive participants).")
```

```{r, echo=FALSE}
### LOD is log10(40)

ovpdats[[4]]$visitday_simple <- NA
ovpdats[[4]]$visitday_simple[which(ovpdats[[4]]$visitday=="visitdateD15")] <- "D15"
ovpdats[[4]]$visitday_simple[which(ovpdats[[4]]$visitday=="visitdateD29")] <- "D29"
ovpdats[[4]]$visitday_simple[which(ovpdats[[4]]$visitday=="visitdateD91")] <- "D91"
ovpdats[[4]]$visitday_simple[which(ovpdats[[4]]$visitday=="visitdateD181")] <- "D181"
ovpdats[[4]]$visitday_simple <- factor(ovpdats[[4]]$visitday_simple, levels=c("D15", "D29", "D91", "D181"))

### BA.4/5: naive
ovpdats[[4]] %>%
    filter(naive==1) %>%
    mutate(LOD = case_when(log10titre==log10(40) ~ 1,
                            log10titre>log10(40) ~ 0,
                            TRUE ~ NA))%>%
    group_by(visitday_simple)%>%
    summarise(Total = n(),
              Total_no_NA = sum(!is.na(log10titre)),
              N_lod = sum(LOD, na.rm = TRUE))%>%
    ungroup()%>%
    mutate(value = paste0(N_lod,"/",Total_no_NA,"(",round(N_lod*100/Total_no_NA,1),"%)"))%>%
    select(VisitDays = visitday_simple,Percentage = value)%>%
    gt(caption="Percentage of antibodies used to train antibody decay models that are below the LOD by visit day for BA.4/5 marker (naive participants).")


```
```{r, echo=FALSE}
### BA.4/5: naive
ovpdats[[4]] %>%
    filter(naive==0) %>%
    mutate(LOD = case_when(log10titre==log10(40) ~ 1,
                            log10titre>log10(40) ~ 0,
                            TRUE ~ NA))%>%
    group_by(visitday_simple)%>%
    summarise(Total = n(),
              Total_no_NA = sum(!is.na(log10titre)),
              N_lod = sum(LOD, na.rm = TRUE))%>%
    ungroup()%>%
    mutate(value = paste0(N_lod,"/",Total_no_NA,"(",round(N_lod*100/Total_no_NA,1),"%)"))%>%
    select(VisitDays = visitday_simple,Percentage = value)%>%
    gt(caption="Percentage of antibodies used to train antibody decay models that are below the LOD by visit day for BA.4/5 marker (non-naive participants).")
```
