# Supplementary material for: Neutralizing antibody immune correlates in COVAIL trial recipients of an mRNA second COVID-19 vaccine boost
Source: Nat Commun. 2025 Jan 17;16:759. doi: 10.1038/s41467-025-55931-w (PMC11748719; doi:10.1038/s41467-025-55931-w)
Supplement: Supplementary file 4 — Supplementary Software 1 [file 41467_2025_55931_MOESM4_ESM.zip › README.md]

## mRNA immune correlates NIAID review bootstrap ses tobit.Rmd
## mRNA immune correlates NIAID review bootstrap ses COVE Endpoint tobit.Rmd

These Rmarkdown files contain detailed descriptions of the analyses and the R code used to generate various figures and tables featured in the manuscript. The following is a list of the figures and tables:

- **Figure 2A, 2B**: Scatterplots of D1 and D15 log10 BA.1 ID50 titers in naive participants and non-naive participant.
- **Figure 5B, 5D**: Cox model covariate-adjusted hazard ratios of COVID-19 per 10-fold increase in predicted-at-exposure ID50 titer (AU/ml) for each marker
- **Figure 6A-6D**: Hazard ratio relative to minimum log10 predicted-at-exposure BA.1 ID50 titer (AU/ml) by predicted-at-exposure BA.1 ID50 titer. Calendar-time-based Cox model covariate-adjusted hazard ratios of COVID-19 per 10-fold increase in predicted-at-exposure BA.1 ID50 titer.
- **Supplemental Figure S6**: Scatterplots of D1 and D15 log10 weighted average ID50 titers.
- **Supplemental Figure S25**: Empirically observed BA.1 ID50 log10 titers for 10 randomly selected participants along with their predicted BA.1 ID50 log10 titers titer over time based on a mixed effects model
- **Supplemental Figure S26**: Measured versus predicted (based on a biphasic antibody decay model) log10 titers at D15, D29, D91, and D181 along with summary statistics.  
- **Supplemental Figure S27**: Cox model hazard ratios of COVID-19 per 10-fold increase in predicted-at-exposure ID50 titer (AU/ml) for each marker without covariate adjustment.  
- **Supplemental Figure S28**: Cox model covariate-adjusted hazard ratios of COVE COVID-19 per 10-fold increase in predicted-at-exposure ID50 titer (AU/ml) for each marker.
- **Supplemental Figure S29**: BA.1 log10 titer before and after COVID-19 in naïve and non-naïve cases. Violin plots of pre/post COVID-19 slope in BA.1 log10 titer for naive and non-naive cases.
- **Supplemental Figure S30**: Log10 weighted average (Wt. Avg) nAb titer before and after COVID-19 in naïve and non-naïve cases. Violin plots of pre/post COVID-19 slope in log10 weighted average nAb titer for naive and non-naive cases
- **Supplemental Figure S31**: Cox model covariate-adjusted, calendar time-based hazard ratios of BA.4/BA.5 COVID-19 per 10-fold increase in predicted-at-exposure BA.4/BA.5 ID50 titer or predicted-at-exposure D614G ID50 titer.
- **Supplemental Table S10**: Estimated half-lives (days) and their associated 95% confidence intervals for ID50 against BA.1 in each arm among naïve and non-naïve study participants.

Please note that for Figures 5B, 5D, 6B, and 6D, only the code to generate hazard ratios (95% CIs) and p-values is included. The code for creating forest plots is provided separately.

This Rmarkdown file uses a processed COVAIL dataset as its sole input and takes a few minutes to run on a Windows laptop. The versions of R and the R packages used are listed below. 

## R version

R version 4.3.1 (2023-06-16 ucrt)

## R package information

`sessioninfo::package_info()`

 package      * version    date (UTC) lib source
 abind          1.4-8      2024-09-12 [1] CRAN (R 4.3.3)
 backports      1.4.1      2021-12-13 [1] CRAN (R 4.3.0)
 bit            4.0.5      2022-11-15 [1] CRAN (R 4.3.1)
 bit64          4.0.5      2020-08-30 [1] CRAN (R 4.3.1)
 boot           1.3-28.1   2022-11-22 [1] CRAN (R 4.3.1)
 broom        * 1.0.5      2023-06-09 [1] CRAN (R 4.3.1)
 car            3.1-2      2023-03-30 [1] CRAN (R 4.3.1)
 carData        3.0-5      2022-01-06 [1] CRAN (R 4.3.1)
 cli            3.6.2      2023-12-11 [1] CRAN (R 4.3.2)
 codetools      0.2-19     2023-02-01 [1] CRAN (R 4.3.1)
 colorspace     2.1-0      2023-01-23 [1] CRAN (R 4.3.1)
 crayon         1.5.3      2024-06-20 [1] CRAN (R 4.3.3)
 data.table     1.14.10    2023-12-08 [1] CRAN (R 4.3.2)
 digest         0.6.33     2023-07-07 [1] CRAN (R 4.3.1)
 dplyr        * 1.1.4      2023-11-17 [1] CRAN (R 4.3.2)
 dtplyr       * 1.3.1.9000 2024-01-10 [1] Github (tidyverse/dtplyr@6e923bb)
 evaluate       0.24.0     2024-06-10 [1] CRAN (R 4.3.3)
 fansi          1.0.6      2023-12-08 [1] CRAN (R 4.3.2)
 fastmap        1.1.1      2023-02-24 [1] CRAN (R 4.3.1)
 forcats      * 1.0.0      2023-01-29 [1] CRAN (R 4.3.1)
 fs             1.6.3      2023-07-20 [1] CRAN (R 4.3.1)
 generics       0.1.3      2022-07-05 [1] CRAN (R 4.3.1)
 ggplot2      * 3.4.4      2023-10-12 [1] CRAN (R 4.3.2)
 ggplotify    * 0.1.2      2023-08-09 [1] CRAN (R 4.3.3)
 ggpubr       * 0.6.0      2023-02-10 [1] CRAN (R 4.3.1)
 ggsignif       0.6.4      2022-10-13 [1] CRAN (R 4.3.1)
 glue           1.6.2      2022-02-24 [1] CRAN (R 4.3.1)
 gridExtra    * 2.3        2017-09-09 [1] CRAN (R 4.3.1)
 gridGraphics   0.5-1      2020-12-13 [1] CRAN (R 4.3.3)
 gt           * 0.11.0     2024-07-09 [1] CRAN (R 4.3.3)
 gtable         0.3.6      2024-10-25 [1] CRAN (R 4.3.3)
 here         * 1.0.1      2020-12-13 [1] CRAN (R 4.3.1)
 highr          0.11       2024-05-26 [1] CRAN (R 4.3.3)
 hms            1.1.3      2023-03-21 [1] CRAN (R 4.3.1)
 htmltools      0.5.8.1    2024-04-04 [1] CRAN (R 4.3.3)
 knitr        * 1.48       2024-07-07 [1] CRAN (R 4.3.3)
 lattice        0.21-8     2023-04-05 [1] CRAN (R 4.3.1)
 lifecycle      1.0.4      2023-11-07 [1] CRAN (R 4.3.2)
 lme4         * 1.1-35.1   2023-11-05 [1] CRAN (R 4.3.1)
 lmerTest     * 3.1-3      2020-10-23 [1] CRAN (R 4.3.2)
 lubridate    * 1.9.3      2023-09-27 [1] CRAN (R 4.3.2)
 magrittr       2.0.3      2022-03-30 [1] CRAN (R 4.3.1)
 MASS           7.3-60     2023-05-04 [1] CRAN (R 4.3.1)
 Matrix       * 1.6-0      2023-07-08 [1] CRAN (R 4.3.1)
 mgcv         * 1.9-0      2023-07-11 [1] CRAN (R 4.3.1)
 minqa          1.2.6      2023-09-11 [1] CRAN (R 4.3.2)
 multcomp       1.4-25     2023-06-20 [1] CRAN (R 4.3.1)
 munsell        0.5.1      2024-04-01 [1] CRAN (R 4.3.3)
 mvtnorm        1.2-2      2023-06-08 [1] CRAN (R 4.3.1)
 nlme         * 3.1-162    2023-01-31 [1] CRAN (R 4.3.1)
 nloptr         2.0.3      2022-05-26 [1] CRAN (R 4.3.1)
 numDeriv       2016.8-1.1 2019-06-06 [1] CRAN (R 4.3.0)
 pillar         1.9.0      2023-03-22 [1] CRAN (R 4.3.1)
 pkgconfig      2.0.3      2019-09-22 [1] CRAN (R 4.3.1)
 purrr        * 1.0.2      2023-08-10 [1] CRAN (R 4.3.2)
 R6             2.5.1      2021-08-19 [1] CRAN (R 4.3.1)
 Rcpp           1.0.12     2024-01-09 [1] CRAN (R 4.3.2)
 readr        * 2.1.5      2024-01-10 [1] CRAN (R 4.3.2)
 rlang          1.1.2      2023-11-04 [1] CRAN (R 4.3.2)
 rmarkdown    * 2.27       2024-05-17 [1] CRAN (R 4.3.3)
 rprojroot      2.0.4      2023-11-05 [1] CRAN (R 4.3.2)
 rstatix        0.7.2      2023-02-01 [1] CRAN (R 4.3.1)
 rstudioapi     0.15.0     2023-07-07 [1] CRAN (R 4.3.1)
 sandwich       3.0-2      2022-06-15 [1] CRAN (R 4.3.1)
 sass           0.4.9      2024-03-15 [1] CRAN (R 4.3.3)
 scales         1.3.0      2023-11-28 [1] CRAN (R 4.3.2)
 sessioninfo  * 1.2.2      2021-12-06 [1] CRAN (R 4.3.1)
 stringi        1.8.3      2023-12-11 [1] CRAN (R 4.3.2)
 stringr      * 1.5.1      2023-11-14 [1] CRAN (R 4.3.2)
 survival     * 3.5-5      2023-03-12 [1] CRAN (R 4.3.1)
 TH.data        1.1-2      2023-04-17 [1] CRAN (R 4.3.1)
 tibble       * 3.2.1      2023-03-20 [1] CRAN (R 4.3.1)
 tidyr        * 1.3.0      2023-01-24 [1] CRAN (R 4.3.1)
 tidyselect     1.2.1      2024-03-11 [1] CRAN (R 4.3.3)
 tidyverse    * 2.0.0      2023-02-22 [1] CRAN (R 4.3.1)
 timechange     0.2.0      2023-01-11 [1] CRAN (R 4.3.1)
 tzdb           0.4.0      2023-05-12 [1] CRAN (R 4.3.1)
 utf8           1.2.4      2023-10-22 [1] CRAN (R 4.3.2)
 vctrs          0.6.5      2023-12-01 [1] CRAN (R 4.3.2)
 vroom          1.6.5      2023-12-05 [1] CRAN (R 4.3.2)
 withr          3.0.2      2024-10-28 [1] CRAN (R 4.3.3)
 xfun           0.46       2024-07-18 [1] CRAN (R 4.3.3)
 xml2           1.3.6      2023-12-04 [1] CRAN (R 4.3.2)
 yaml           2.3.8      2023-12-11 [1] CRAN (R 4.3.2)
 yulab.utils    0.1.7      2024-08-26 [1] CRAN (R 4.3.3)
 zoo            1.8-12     2023-04-13 [1] CRAN (R 4.3.1)
