# Supplementary material for: Neutralizing antibody immune correlates in COVAIL trial recipients of an mRNA second COVID-19 vaccine boost
Source: Nat Commun. 2025 Jan 17;16:759. doi: 10.1038/s41467-025-55931-w (PMC11748719; doi:10.1038/s41467-025-55931-w)
Supplement: Supplementary file 6 — Source Data [file 41467_2025_55931_MOESM6_ESM.xlsx]

## Sheet: Figure 1
Panel a: Stage 1								Panel b: Stage 2								Panel c: Stage 4
Naïve				Non-Naïve				Naïve				Non-Naïve				Naïve				Non-Naïve
cumu_inc	ci_lower	ci_upper		cumu_inc	ci_lower	ci_upper		cumu_inc	ci_lower	ci_upper		cumu_inc	ci_lower	ci_upper		cumu_inc	ci_lower	ci_upper		cumu_inc	ci_lower	ci_upper
0	0	0		0	0	0		0	0	0		0	0	0		0	0	0		0	0	0
0.000196014	7.8775e-05	0.000313254		0	0	0.000186931		0.000205086	8.72564e-05	0.000322916		0	0	0.000127785		0.00023004	0.000117943	0.000342137		0	0	0.000249699
0.00158364	0	0.00430741		0	0	0.000186931		0.00164659	0	0.00447593		0	0	0.000127785		0.00169198	0	0.0045611		0	0	0.000249699
0.00310829	0	0.00669457		0	0	0.000405638		0.00315911	0	0.00684573		0	0	0.000373812		0.00330585	0	0.00702884		0	0	0.000482869
0.00323747	0	0.00683287		0	0	0.000523231		0.00336417	0	0.00706249		0	0	0.000485745		0.00341405	0	0.00714468		0	0	0.000563862
0.00441292	0.00014662	0.00867923		0	0	0.000523231		0.00455447	0.000184855	0.00892408		0	0	0.000485745		0.0045838	0.000209322	0.00895828		0	0	0.000563862
0.00848421	0.00252034	0.0144481		0	0	0.000866553		0.00872137	0.00269235	0.0147504		0	0	0.000807955		0.00857067	0.00252596	0.0146154		0	0	0.000900867
0.0101994	0.00378272	0.0166162		0	0	0.00123492		0.0103219	0.00385498	0.0167889		0	0	0.00115888		0.0103701	0.00388481	0.0168554		0	0	0.00125632
0.0145309	0.00621246	0.0228494		0	0	0.00159246		0.0147463	0.00630631	0.0231862		0	0	0.00147769		0.0145461	0.00620954	0.0228827		0	0	0.00164182
0.0146648	0.00633465	0.0229949		0	0	0.00171308		0.0148792	0.0064261	0.0233324		0	0	0.00159679		0.0146806	0.00633443	0.0230267		0	0	0.00175732
0.0146648	0.00633465	0.0229949		0	0	0.00171308		0.0148792	0.0064261	0.0233324		0	0	0.00159679		0.0146806	0.00633443	0.0230267		0	0	0.00175732
0.0146648	0.00633465	0.0229949		0	0	0.00171308		0.0148792	0.0064261	0.0233324		0	0	0.00159679		0.0146806	0.00633443	0.0230267		0	0	0.00175732
0.0146648	0.00633465	0.0229949		0	0	0.00171308		0.0148792	0.0064261	0.0233324		0	0	0.00159679		0.0146806	0.00633443	0.0230267		0	0	0.00175732
0.0147985	0.00645515	0.0231419		0.00632193	0	0.0223719		0.0150844	0.00661499	0.0235538		0.00771733	0	0.0250833		0.0147887	0.00642946	0.0231479		0.00623634	0	0.0215529
0.0151177	0.0067404	0.0234949		0.00632193	0	0.0221923		0.0154163	0.00691744	0.0239152		0.00771733	0	0.0249889		0.0151224	0.00673695	0.0235079		0.00623634	0	0.0214358
0.0164115	0.00767194	0.025151		0.00632193	0	0.0221923		0.0166846	0.00784201	0.0255273		0.00771733	0	0.0249889		0.0164056	0.00766318	0.0251481		0.00623634	0	0.0214358
0.0166798	0.00790674	0.0254529		0.00632193	0	0.0220073		0.0170945	0.00821251	0.0259764		0.00771733	0	0.0248211		0.0167001	0.00792316	0.025477		0.00623634	0	0.0212493
0.0166798	0.00790674	0.0254529		0.00632193	0	0.0220073		0.0170945	0.00821251	0.0259764		0.00771733	0	0.0248211		0.0167001	0.00792316	0.025477		0.00623634	0	0.0212493
0.019346	0.00934593	0.0293461		0.00632193	0	0.0219209		0.0198402	0.00969583	0.0299846		0.00771733	0	0.0246715		0.0192451	0.00931794	0.0291723		0.00623634	0	0.0211514
0.0196281	0.00960181	0.0296545		0.00632193	0	0.021732		0.0202497	0.0100635	0.030436		0.00771733	0	0.024799		0.0194445	0.00948542	0.0294036		0.00623634	0	0.021232
0.0196281	0.00960181	0.0296545		0.0190771	0	0.0501627		0.0202497	0.0100635	0.030436		0.0220246	0	0.0560825		0.0194445	0.00948542	0.0294036		0.0260161	0	0.0686283
0.0199718	0.00991697	0.0300266		0.0190771	0	0.0499185		0.0206263	0.0104121	0.0308406		0.0220246	0	0.055759		0.0197842	0.00979147	0.029777		0.0260161	0	0.068395
0.020255	0.0101648	0.0303453		0.0190771	0	0.0497215		0.0209349	0.0106875	0.0311824		0.0220246	0	0.0555684		0.0201537	0.0101267	0.0301808		0.0260161	0	0.0681749
0.0238191	0.0126147	0.0350236		0.0190771	0	0.0497215		0.0245278	0.0131682	0.0358875		0.0220246	0	0.0555684		0.0238401	0.0126134	0.0350669		0.0260161	0	0.0681749
0.0239655	0.0127472	0.0351838		0.0190771	0	0.049631		0.0247322	0.0133511	0.0361133		0.0220246	0	0.0554495		0.0239304	0.0126864	0.0351743		0.0260161	0	0.0681263
0.0242543	0.0130006	0.035508		0.0190771	0	0.0494181		0.0249754	0.01356	0.0363908		0.0220246	0	0.0552802		0.024131	0.012851	0.0354111		0.0260161	0	0.0676716
0.0257478	0.0141399	0.0373556		0.0288419	0	0.0658046		0.0264506	0.0146964	0.0382047		0.0332204	0	0.0738097		0.0255751	0.0139648	0.0371855		0.0367802	0	0.0844963
0.0281179	0.0158178	0.040418		0.0288419	0	0.0656222		0.028904	0.0164343	0.0413736		0.0332204	0	0.0736664		0.0278436	0.0155549	0.0401323		0.0367802	0	0.0843833
0.0282654	0.0159485	0.0405824		0.0288419	0	0.0655063		0.0291026	0.0166177	0.0415876		0.0332204	0	0.0736104		0.028068	0.0157651	0.0403708		0.0367802	0	0.0842258
0.0284544	0.0161186	0.0407902		0.0288419	0	0.0654011		0.0292799	0.0167779	0.0417818		0.0332204	0	0.0734864		0.0281612	0.0158376	0.0404849		0.0367802	0	0.0841825
0.0307803	0.0177543	0.0438063		0.0288419	0	0.0653217		0.0316906	0.0185188	0.0448624		0.0332204	0	0.0734899		0.0306499	0.0175882	0.0437115		0.0367802	0	0.0840184
0.0340776	0.0200773	0.0480778		0.0386503	0	0.0804479		0.0346396	0.0206144	0.0486647		0.0444019	0	0.0903344		0.033666	0.0197615	0.0475706		0.0457525	0	0.0966345
0.0344622	0.0204307	0.0484936		0.0386503	0	0.0802204		0.0349693	0.020914	0.0490246		0.0444019	0	0.0902797		0.0340102	0.0200756	0.0479447		0.0457525	0	0.0962708
0.0360433	0.0216978	0.0503888		0.0458291	0.00269497	0.0945618		0.0365435	0.0221752	0.0509118		0.0538475	0.0049599	0.106756		0.0357172	0.0214138	0.0500206		0.0552847	0.0022674	0.115542
0.0361805	0.0218163	0.0505448		0.0458291	0.00260189	0.0944536		0.0367413	0.022357	0.0511256		0.0538475	0.00497571	0.106724		0.0359278	0.02161	0.0502457		0.0552847	0.00220124	0.115436
0.0408855	0.0246546	0.0571165		0.0458291	0.00254616	0.0943624		0.04107	0.0246979	0.0574421		0.0538475	0.00482282	0.106532		0.0410993	0.0244844	0.0577142		0.0552847	0.00207241	0.115248
0.045349	0.0282244	0.0624736		0.0458291	0.00212946	0.0938783		0.0456614	0.0284011	0.0629216		0.0538475	0.00475056	0.106325		0.0454584	0.0279968	0.06292		0.0552847	0.0015119	0.114472
0.0461961	0.0290033	0.063389		0.0458291	0.00161146	0.0932896		0.0464776	0.0291483	0.0638069		0.0538475	0.00448672	0.10597		0.0461617	0.0286384	0.063685		0.0552847	0.00093654	0.113762
0.0516957	0.033474	0.0699173		0.0458291	0.00161146	0.0932896		0.0517145	0.0334815	0.0699475		0.0538475	0.00448672	0.10597		0.0513929	0.0329588	0.0698271		0.0552847	0.00093654	0.113762
0.0539103	0.0353203	0.0725003		0.0458291	0.00145357	0.0930888		0.0540799	0.0354448	0.0727151		0.0538475	0.0044966	0.105939		0.0535476	0.0347497	0.0723455		0.0552847	0.000784676	0.113519
0.0541046	0.0355022	0.072707		0.0458291	0.00135376	0.0929835		0.0541904	0.0355432	0.0728376		0.0538475	0.00444255	0.105875		0.0537508	0.0349439	0.0725578		0.0552847	0.000674425	0.113362
0.057176	0.0378074	0.0765446		0.0458291	0.0012947	0.0928962		0.057435	0.0379542	0.0769157		0.0538475	0.004396	0.105819		0.057193	0.0374964	0.0768897		0.0552847	0.000610848	0.113298
0.06137	0.0413461	0.0813939		0.0458291	0.00110114	0.0927292		0.0614842	0.0413882	0.0815802		0.0538475	0.00425576	0.105607		0.0612376	0.0409209	0.0815543		0.0552847	0.000359696	0.112937
0.0730734	0.0511093	0.0950375		0.0458291	0.000610572	0.0922402		0.0732116	0.0511875	0.0952357		0.0538475	0.00406146	0.105305		0.0728574	0.0506608	0.095054		0.0552847	0	0.112223
0.0746067	0.0525136	0.0966997		0.0458291	0.000434749	0.0920303		0.0747468	0.0525945	0.0968991		0.0538475	0.00382363	0.105006		0.0743069	0.0519879	0.096626		0.0552847	0	0.111904
0.0765075	0.0542461	0.0987689		0.0458291	0.000203095	0.0917533		0.0765125	0.0541995	0.0988255		0.0538475	0.00365597	0.104772		0.0764326	0.0539317	0.0989335		0.0552847	0	0.1117
0.0792747	0.0566144	0.101935		0.0458291	2.72961e-05	0.0915185		0.0791745	0.0564815	0.101868		0.0538475	0.00340057	0.104472		0.07905	0.0561723	0.101928		0.0552847	0	0.111299
0.0815424	0.0585606	0.104524		0.0458291	0	0.091438		0.0813224	0.0583484	0.104296		0.0538475	0.00330155	0.104345		0.0814701	0.0582649	0.104675		0.0552847	0	0.111205
0.0835189	0.0602928	0.106745		0.0458291	0	0.0913588		0.0832971	0.0600884	0.106506		0.0538475	0.00330754	0.104318		0.0833466	0.0599172	0.106776		0.0552847	0	0.11107
0.0896484	0.0657201	0.113577		0.0458291	0	0.0908731		0.0895402	0.0656093	0.113471		0.0538475	0.00290052	0.103825		0.0895781	0.0654334	0.113723		0.0552847	0	0.110459
0.0997284	0.0727666	0.12669		0.0458291	0	0.0906148		0.099831	0.0724037	0.127258		0.0538475	0.00251115	0.103374		0.0987638	0.0719645	0.125563		0.0552847	0	0.109961
0.0998726	0.0729121	0.126833		0.0458291	0	0.090537		0.0999396	0.0725118	0.127367		0.0538475	0.00250492	0.103384		0.0988583	0.0720583	0.125658		0.0552847	0	0.109857
0.0998726	0.0729121	0.126833		0.0458291	0	0.090537		0.0999396	0.0725118	0.127367		0.0538475	0.00250492	0.103384		0.0988583	0.0720583	0.125658		0.0552847	0	0.109857
0.101074	0.0740316	0.128115		0.0458291	0	0.090537		0.101137	0.0736296	0.128644		0.0538475	0.00250492	0.103384		0.100055	0.0731743	0.126936		0.0552847	0	0.109857
0.105303	0.0778563	0.13275		0.0458291	0	0.0901555		0.105631	0.0776951	0.133566		0.0538475	0.00229167	0.103133		0.104448	0.0771459	0.131751		0.0552847	0	0.109366
0.109311	0.0814559	0.137166		0.0458291	0	0.0900005		0.109689	0.0813707	0.138006		0.0538475	0.00203	0.102838		0.108428	0.0807255	0.136131		0.0552847	0	0.109079
0.111989	0.0838251	0.140153		0.0458291	0	0.0899214		0.112605	0.083926	0.141284		0.0538475	0.00192282	0.102712		0.111145	0.0830954	0.139195		0.0552847	0	0.108917
0.112303	0.0841362	0.14047		0.0458291	0	0.0896687		0.113006	0.084312	0.141701		0.0538475	0.00181215	0.102559		0.111442	0.0833937	0.13949		0.0552847	0	0.108709
0.112498	0.0843197	0.140676		0.0458291	0	0.0895916		0.113141	0.08445	0.141832		0.0538475	0.00170386	0.102434		0.111646	0.0836001	0.139692		0.0552847	0	0.108582
0.112614	0.0844308	0.140797		0.0458291	0	0.0894839		0.113275	0.0845874	0.141962		0.0538475	0.00169879	0.102406		0.111755	0.0837	0.139809		0.0552847	0	0.108444
0.114237	0.0859207	0.142554		0.0458291	0	0.0894839		0.114905	0.0860942	0.143715		0.0538475	0.00169879	0.102406		0.11338	0.085191	0.14157		0.0552847	0	0.108444
0.116423	0.0878893	0.144956		0.0458291	0	0.0894114		0.117223	0.088202	0.146244		0.0538475	0.00158989	0.102281		0.115726	0.0873182	0.144133		0.0552847	0	0.108305
0.1188	0.090064	0.147537		0.0578169	0.00509191	0.111054		0.11954	0.0903206	0.148759		0.0657359	0.00915281	0.122757		0.117912	0.0893013	0.146523		0.0669471	0.00486476	0.129447
0.118937	0.0902006	0.147674		0.0578169	0.00499386	0.110969		0.119675	0.0904586	0.148891		0.0657359	0.0090487	0.122628		0.118019	0.0893997	0.146639		0.0669471	0.00473355	0.129269
0.122892	0.0935076	0.152277		0.0578169	0.00472106	0.110711		0.123885	0.0939674	0.153804		0.0657359	0.00882834	0.122382		0.122817	0.0933101	0.152323		0.0669471	0.00461009	0.12911
0.123264	0.0938675	0.15266		0.0578169	0.00451412	0.110481		0.12429	0.0943581	0.154221		0.0657359	0.00878108	0.122309		0.123083	0.09357	0.152596		0.0669471	0.00458118	0.128961
0.126045	0.0963111	0.155779		0.0630651	0.00930669	0.117331		0.126853	0.0966473	0.157058		0.0703025	0.0130297	0.127989		0.125601	0.0958134	0.155388		0.0719123	0.00919033	0.135119
0.128464	0.0985297	0.158399		0.0630651	0.00906828	0.117089		0.129264	0.0988633	0.159665		0.0703025	0.0128197	0.12773		0.127929	0.0979552	0.157902		0.0719123	0.00894369	0.134816
0.132093	0.101893	0.162294		0.0630651	0.0087885	0.116807		0.133104	0.102433	0.163775		0.0703025	0.0126637	0.127583		0.131732	0.101496	0.161968		0.0719123	0.00878336	0.134621
0.13452	0.104123	0.164917		0.0796343	0.0169022	0.143139		0.135371	0.104534	0.166208		0.0886564	0.0218711	0.156141		0.134296	0.103864	0.164728		0.0948365	0.0184572	0.172053
0.138774	0.108041	0.169507		0.0796343	0.016606	0.142813		0.13953	0.108378	0.170682		0.0886564	0.0216429	0.155771		0.138429	0.107663	0.169195		0.0948365	0.0180915	0.171616
0.140289	0.109487	0.17109		0.0796343	0.0164707	0.142634		0.141112	0.109891	0.172332		0.0886564	0.0215202	0.155554		0.140153	0.109311	0.170994		0.0948365	0.0180223	0.171481
0.143764	0.112448	0.175079		0.0796343	0.0164156	0.142542		0.144413	0.112718	0.176108		0.0886564	0.0215292	0.155511		0.143395	0.112101	0.174689		0.0948365	0.0179638	0.171391
0.143959	0.112633	0.175284		0.0796343	0.0163556	0.142464		0.144523	0.112828	0.176219		0.0886564	0.0215473	0.155477		0.143503	0.112202	0.174804		0.0948365	0.0179385	0.171351
0.147708	0.115865	0.17955		0.0853332	0.0220503	0.15052		0.148186	0.11597	0.180401		0.0947743	0.0274284	0.163729		0.146911	0.115145	0.178677		0.101658	0.0245547	0.180452
0.155118	0.122596	0.18764		0.0853332	0.0218168	0.150235		0.155328	0.122494	0.188161		0.0947743	0.0272904	0.163491		0.154085	0.121682	0.186489		0.101658	0.0244284	0.180252
0.155878	0.123341	0.188414		0.0853332	0.0212268	0.149624		0.156176	0.123339	0.189014		0.0947743	0.0268619	0.162928		0.154825	0.122405	0.187246		0.101658	0.0239924	0.179449
0.160551	0.127605	0.193497		0.0853332	0.0212268	0.149624		0.160906	0.127632	0.19418		0.0947743	0.0268619	0.162928		0.159521	0.126665	0.192377		0.101658	0.0239924	0.179449
0.166025	0.132593	0.199458		0.0853332	0.0210461	0.149418		0.166553	0.132786	0.20032		0.0947743	0.0267074	0.162736		0.165606	0.132194	0.199017		0.101658	0.0238431	0.179265
0.171028	0.137249	0.204807		0.0853332	0.0206525	0.149009		0.171567	0.137437	0.205698		0.0947743	0.0263161	0.162223		0.170768	0.136951	0.204584		0.101658	0.0234661	0.178778
0.171388	0.137601	0.205174		0.0853332	0.0205616	0.14888		0.17197	0.137833	0.206106		0.0947743	0.026262	0.162182		0.170986	0.137161	0.20481		0.101658	0.0235316	0.17877
0.171388	0.137601	0.205174		0.0853332	0.0205616	0.14888		0.17197	0.137833	0.206106		0.0947743	0.026262	0.162182		0.170986	0.137161	0.20481		0.101658	0.0235316	0.17877
0.173365	0.139447	0.207282		0.0926472	0.0282612	0.16085		0.17398	0.139707	0.208252		0.102009	0.0333214	0.172882		0.172906	0.138951	0.206861		0.107878	0.031038	0.189647
0.179596	0.145308	0.213883		0.0926472	0.0280089	0.160547		0.180341	0.145696	0.214985		0.102009	0.0332692	0.172783		0.179088	0.144786	0.213389		0.107878	0.0306739	0.189181
0.179596	0.145308	0.213883		0.0926472	0.0280089	0.160547		0.180341	0.145696	0.214985		0.102009	0.0332692	0.172783		0.179088	0.144786	0.213389		0.107878	0.0306739	0.189181
0.179596	0.145308	0.213883		0.0926472	0.0280089	0.160547		0.180341	0.145696	0.214985		0.102009	0.0332692	0.172783		0.179088	0.144786	0.213389		0.107878	0.0306739	0.189181
0.181602	0.147232	0.215972		0.0926472	0.0277888	0.160279		0.182297	0.147579	0.217016		0.102009	0.0330336	0.172415		0.181307	0.146924	0.215691		0.107878	0.0304258	0.18883
0.184123	0.149609	0.218637		0.0926472	0.0275155	0.159974		0.184861	0.150002	0.21972		0.102009	0.0330417	0.172323		0.184072	0.149531	0.218614		0.107878	0.0300506	0.188322
0.184455	0.149934	0.218977		0.0926472	0.0272387	0.159718		0.185139	0.150285	0.219994		0.102009	0.0329304	0.172239		0.184344	0.149796	0.218891		0.107878	0.029702	0.187716
0.191196	0.156148	0.226245		0.0926472	0.0268733	0.159323		0.192073	0.15666	0.227485		0.102009	0.0328761	0.172107		0.191018	0.155966	0.22607		0.107878	0.0292914	0.18716
0.19459	0.159381	0.2298		0.0926472	0.0266549	0.159077		0.195446	0.159881	0.231012		0.102009	0.0328321	0.172075		0.194233	0.159031	0.229435		0.107878	0.0290694	0.186898
0.196087	0.160819	0.231355		0.0926472	0.0265404	0.15895		0.196897	0.161277	0.232518		0.102009	0.032738	0.171939		0.195606	0.160348	0.230864		0.107878	0.0289182	0.186703
0.196087	0.160819	0.231355		0.0926472	0.0265404	0.15895		0.196897	0.161277	0.232518		0.102009	0.032738	0.171939		0.195606	0.160348	0.230864		0.107878	0.0289182	0.186703
0.200095	0.164265	0.235925		0.0926472	0.026353	0.158787		0.200987	0.164867	0.237107		0.102009	0.0326412	0.171801		0.19993	0.164117	0.235743		0.107878	0.0286868	0.186471
0.200484	0.164641	0.236327		0.0926472	0.0261448	0.158588		0.20123	0.165114	0.237347		0.102009	0.0323405	0.171436		0.200121	0.164302	0.23594		0.107878	0.0285936	0.186334
0.207938	0.17127	0.244607		0.0926472	0.0259242	0.158332		0.208421	0.171488	0.245353		0.102009	0.0320856	0.171111		0.207994	0.171093	0.244895		0.107878	0.0283813	0.18611
0.208376	0.171704	0.245048		0.0926472	0.0255593	0.157972		0.208832	0.171903	0.245762		0.102009	0.0317959	0.170836		0.208395	0.171498	0.245293		0.107878	0.0280842	0.185775
0.208761	0.172079	0.245442		0.0926472	0.0253846	0.157802		0.209137	0.172209	0.246065		0.102009	0.0316872	0.170694		0.208655	0.171755	0.245556		0.107878	0.0279475	0.185589
0.208893	0.172212	0.245574		0.0926472	0.0252778	0.1577		0.209308	0.172377	0.246238		0.102009	0.0316217	0.170652		0.208737	0.171836	0.245639		0.107878	0.0278114	0.185442
0.208893	0.172212	0.245574		0.0926472	0.0252778	0.1577		0.209308	0.172377	0.246238		0.102009	0.0316217	0.170652		0.208737	0.171836	0.245639		0.107878	0.0278114	0.185442
0.209076	0.172392	0.245759		0.0926472	0.0250872	0.157543		0.209496	0.172561	0.246431		0.102009	0.0315181	0.170513		0.208823	0.17192	0.245726		0.107878	0.0276576	0.185172
0.209437	0.172749	0.246126		0.0926472	0.0249061	0.157373		0.209817	0.172878	0.246756		0.102009	0.0314522	0.170477		0.209145	0.172237	0.246052		0.107878	0.0273371	0.184785
0.209437	0.172749	0.246126		0.0926472	0.0249061	0.157373		0.209817	0.172878	0.246756		0.102009	0.0314522	0.170477		0.209145	0.172237	0.246052		0.107878	0.0273371	0.184785
0.210796	0.17405	0.247542		0.0926472	0.0249061	0.157373		0.211193	0.174196	0.248189		0.102009	0.0314522	0.170477		0.210489	0.173525	0.247453		0.107878	0.0273371	0.184785
0.210929	0.174182	0.247675		0.0965667	0.0297768	0.163682		0.211325	0.17433	0.248321		0.107775	0.0373523	0.178532		0.210716	0.173748	0.247684		0.11119	0.0320427	0.190521
0.21117	0.174422	0.247917		0.0965667	0.0295939	0.163509		0.211621	0.174617	0.248624		0.107775	0.0371292	0.178304		0.211061	0.174086	0.248037		0.11119	0.0319148	0.190376
0.216256	0.179158	0.253354		0.0965667	0.0295939	0.163509		0.216778	0.179403	0.254152		0.107775	0.0371292	0.178304		0.216529	0.179122	0.253936		0.11119	0.0319148	0.190376
0.216384	0.179282	0.253486		0.0965667	0.0294767	0.163393		0.216965	0.179585	0.254346		0.107775	0.0371343	0.178316		0.216614	0.179206	0.254023		0.11119	0.0319724	0.190404
0.217947	0.180791	0.255104		0.105544	0.0372789	0.17672		0.218455	0.181031	0.25588		0.120301	0.0473976	0.195376		0.218183	0.180731	0.255635		0.126338	0.0437797	0.212056
0.223899	0.186342	0.261456		0.105544	0.0370718	0.176476		0.223964	0.186217	0.261712		0.120301	0.047343	0.195262		0.223746	0.185965	0.261527		0.126338	0.0436321	0.211834
0.224204	0.186636	0.261771		0.105544	0.0369259	0.176274		0.22433	0.186577	0.262082		0.120301	0.0472015	0.195013		0.224077	0.186289	0.261865		0.126338	0.0434258	0.211559
0.22848	0.190585	0.266375		0.105544	0.0369259	0.176274		0.228674	0.190601	0.266747		0.120301	0.0472015	0.195013		0.228765	0.190552	0.266978		0.126338	0.0434258	0.211559
0.22848	0.190585	0.266375		0.105544	0.0369259	0.176274		0.228674	0.190601	0.266747		0.120301	0.0472015	0.195013		0.228765	0.190552	0.266978		0.126338	0.0434258	0.211559
0.22848	0.190585	0.266375		0.105544	0.0369259	0.176274		0.228674	0.190601	0.266747		0.120301	0.0472015	0.195013		0.228765	0.190552	0.266978		0.126338	0.0434258	0.211559
0.22848	0.190585	0.266375		0.105544	0.0369259	0.176274		0.228674	0.190601	0.266747		0.120301	0.0472015	0.195013		0.228765	0.190552	0.266978		0.126338	0.0434258	0.211559
0.22848	0.190585	0.266375		0.105544	0.0369259	0.176274		0.228674	0.190601	0.266747		0.120301	0.0472015	0.195013		0.228765	0.190552	0.266978		0.126338	0.0434258	0.211559
0.229826	0.191891	0.267761		0.105544	0.036799	0.176143		0.230039	0.191923	0.268155		0.120301	0.0471921	0.195014		0.230074	0.191817	0.268331		0.126338	0.0434251	0.211529
0.235909	0.197664	0.274154		0.105544	0.0364645	0.175792		0.236473	0.198044	0.274901		0.120301	0.0468156	0.194552		0.236133	0.197589	0.274676		0.126338	0.0432337	0.211247
0.241637	0.203023	0.28025		0.105544	0.0361158	0.17547		0.24225	0.203449	0.281051		0.120301	0.0466411	0.194274		0.241538	0.202646	0.28043		0.126338	0.0428103	0.210737
0.241637	0.203023	0.28025		0.105544	0.0361158	0.17547		0.24225	0.203449	0.281051		0.120301	0.0466411	0.194274		0.241538	0.202646	0.28043		0.126338	0.0428103	0.210737
0.241637	0.203023	0.28025		0.105544	0.0361158	0.17547		0.24225	0.203449	0.281051		0.120301	0.0466411	0.194274		0.241538	0.202646	0.28043		0.126338	0.0428103	0.210737
0.24182	0.203201	0.280439		0.105544	0.0360297	0.175361		0.242349	0.203548	0.281151		0.120301	0.0465333	0.194114		0.241631	0.202735	0.280527		0.126338	0.0426454	0.210543
0.246371	0.207255	0.285487		0.105544	0.0357847	0.175169		0.246523	0.207278	0.285769		0.120301	0.0465318	0.194056		0.247001	0.207349	0.286654		0.126338	0.0423969	0.210072
0.249228	0.209972	0.288484		0.105544	0.0355896	0.175005		0.249365	0.20998	0.288749		0.120301	0.0464869	0.194044		0.249914	0.210141	0.289686		0.126338	0.0421514	0.209738
0.249228	0.209972	0.288484		0.105544	0.0355896	0.175005		0.249365	0.20998	0.288749		0.120301	0.0464869	0.194044		0.249914	0.210141	0.289686		0.126338	0.0421514	0.209738
0.249228	0.209972	0.288484		0.105544	0.0355896	0.175005		0.249365	0.20998	0.288749		0.120301	0.0464869	0.194044		0.249914	0.210141	0.289686		0.126338	0.0421514	0.209738
0.249467	0.210211	0.288723		0.105544	0.0353923	0.174841		0.249623	0.210236	0.28901		0.120301	0.046148	0.193625		0.25007	0.210297	0.289843		0.126338	0.0419209	0.209419
0.251817	0.212446	0.291189		0.105544	0.0353923	0.174841		0.252069	0.212588	0.29155		0.120301	0.046148	0.193625		0.252312	0.212449	0.292174		0.126338	0.0419209	0.209419
0.252149	0.212779	0.291519		0.105544	0.0351468	0.174622		0.252427	0.212942	0.291911		0.120301	0.0460279	0.193538		0.252509	0.212646	0.292372		0.126338	0.0417802	0.20923
0.257693	0.217877	0.297508		0.105544	0.0351468	0.174622		0.258061	0.218094	0.298029		0.120301	0.0460279	0.193538		0.25768	0.217441	0.297919		0.126338	0.0417802	0.20923
0.257862	0.218047	0.297677		0.105544	0.0350152	0.174513		0.25822	0.218251	0.29819		0.120301	0.046021	0.193477		0.257902	0.217662	0.298143		0.126338	0.0417837	0.20919
0.259248	0.2194	0.299096		0.105544	0.0349174	0.174397		0.259578	0.219573	0.299584		0.120301	0.0458975	0.193306		0.25936	0.219089	0.299631		0.126338	0.0416059	0.208989
0.261441	0.221506	0.301377		0.105544	0.0347565	0.174246		0.261753	0.221665	0.301841		0.120301	0.0458102	0.193233		0.261581	0.221214	0.301948		0.126338	0.0415515	0.208916
0.261441	0.221506	0.301377		0.105544	0.0347565	0.174246		0.261753	0.221665	0.301841		0.120301	0.0458102	0.193233		0.261581	0.221214	0.301948		0.126338	0.0415515	0.208916
0.261441	0.221506	0.301377		0.105544	0.0347565	0.174246		0.261753	0.221665	0.301841		0.120301	0.0458102	0.193233		0.261581	0.221214	0.301948		0.126338	0.0415515	0.208916
0.265102	0.224866	0.305338		0.105544	0.0346099	0.174125		0.265467	0.22504	0.305894		0.120301	0.0456127	0.193002		0.264893	0.224257	0.305529		0.126338	0.0414434	0.208784
0.265102	0.224866	0.305338		0.105544	0.0346099	0.174125		0.265467	0.22504	0.305894		0.120301	0.0456127	0.193002		0.264893	0.224257	0.305529		0.126338	0.0414434	0.208784
0.265265	0.225031	0.3055		0.105544	0.034548	0.173967		0.265624	0.225195	0.306052		0.120301	0.0455419	0.192953		0.265112	0.224475	0.305749		0.126338	0.0411426	0.208393
0.265265	0.225031	0.3055		0.118711	0.0450093	0.192412		0.265624	0.225195	0.306052		0.133665	0.0557131	0.211616		0.265112	0.224475	0.305749		0.138353	0.0516779	0.225027
0.265384	0.225154	0.305615		0.143439	0.0598236	0.227759		0.2658	0.225372	0.306229		0.153169	0.0682552	0.238675		0.265335	0.224696	0.305973		0.162537	0.0662234	0.259382
0.26799	0.227629	0.30835		0.143439	0.0596966	0.227565		0.268472	0.227915	0.309029		0.153169	0.0681395	0.238481		0.26798	0.2272	0.30876		0.162537	0.0660574	0.259189
0.26799	0.227629	0.30835		0.143439	0.0596966	0.227565		0.268472	0.227915	0.309029		0.153169	0.0681395	0.238481		0.26798	0.2272	0.30876		0.162537	0.0660574	0.259189
0.271134	0.230555	0.311713		0.143439	0.059569	0.227384		0.271814	0.231007	0.312621		0.153169	0.0680196	0.238282		0.27157	0.230506	0.312635		0.162537	0.0660568	0.259141
0.274082	0.233359	0.314806		0.143439	0.0594396	0.2272		0.274603	0.233671	0.315536		0.153169	0.0679957	0.238201		0.274503	0.233316	0.31569		0.162537	0.0660237	0.259058
0.276136	0.23534	0.316932		0.143439	0.0593035	0.227061		0.276699	0.235692	0.317705		0.153169	0.0679068	0.238102		0.276758	0.23549	0.318026		0.162537	0.0658581	0.258867
0.277885	0.237033	0.318737		0.143439	0.0591669	0.226922		0.278484	0.23743	0.319537		0.153169	0.067785	0.237903		0.278635	0.23732	0.31995		0.162537	0.0657274	0.258684
0.278013	0.237167	0.318859		0.149093	0.0668946	0.237492		0.278565	0.237514	0.319616		0.161303	0.0770773	0.251037		0.278713	0.237397	0.320028		0.17187	0.0771482	0.275212
0.2783	0.237455	0.319145		0.149093	0.0667286	0.237206		0.278907	0.237855	0.319958		0.161303	0.0769538	0.250841		0.278897	0.237587	0.320206		0.17187	0.0768157	0.2748
0.2783	0.237455	0.319145		0.149093	0.0667286	0.237206		0.278907	0.237855	0.319958		0.161303	0.0769538	0.250841		0.278897	0.237587	0.320206		0.17187	0.0768157	0.2748
0.282086	0.241099	0.323073		0.149093	0.0663287	0.236685		0.282912	0.241723	0.324102		0.161303	0.0767719	0.250522		0.28293	0.241497	0.324364		0.17187	0.0762335	0.274062
0.284781	0.243685	0.325877		0.149093	0.0661712	0.236531		0.285491	0.244197	0.326785		0.161303	0.0767413	0.250467		0.28553	0.244014	0.327047		0.17187	0.0760581	0.27385
0.284781	0.243685	0.325877		0.149093	0.0661712	0.236531		0.285491	0.244197	0.326785		0.161303	0.0767413	0.250467		0.28553	0.244014	0.327047		0.17187	0.0760581	0.27385
0.284781	0.243685	0.325877		0.149093	0.0661712	0.236531		0.285491	0.244197	0.326785		0.161303	0.0767413	0.250467		0.28553	0.244014	0.327047		0.17187	0.0760581	0.27385
0.284781	0.243685	0.325877		0.149093	0.0661712	0.236531		0.285491	0.244197	0.326785		0.161303	0.0767413	0.250467		0.28553	0.244014	0.327047		0.17187	0.0760581	0.27385
0.284781	0.243685	0.325877		0.149093	0.0661712	0.236531		0.285491	0.244197	0.326785		0.161303	0.0767413	0.250467		0.28553	0.244014	0.327047		0.17187	0.0760581	0.27385
0.284781	0.243685	0.325877		0.149093	0.0661712	0.236531		0.285491	0.244197	0.326785		0.161303	0.0767413	0.250467		0.28553	0.244014	0.327047		0.17187	0.0760581	0.27385
0.284781	0.243685	0.325877		0.149093	0.0661712	0.236531		0.285491	0.244197	0.326785		0.161303	0.0767413	0.250467		0.28553	0.244014	0.327047		0.17187	0.0760581	0.27385
0.284781	0.243685	0.325877		0.149093	0.0661712	0.236531		0.285491	0.244197	0.326785		0.161303	0.0767413	0.250467		0.28553	0.244014	0.327047		0.17187	0.0760581	0.27385
0.292332	0.250854	0.33381		0.149093	0.0657847	0.235928		0.292619	0.251029	0.334208		0.161303	0.0764505	0.250027		0.293199	0.251329	0.33507		0.17187	0.0755553	0.273152
0.292332	0.250854	0.33381		0.149093	0.0657847	0.235928		0.292619	0.251029	0.334208		0.161303	0.0764505	0.250027		0.293199	0.251329	0.33507		0.17187	0.0755553	0.273152
0.29559	0.253952	0.337228		0.149093	0.0656931	0.235759		0.295528	0.253826	0.337229		0.161303	0.0762236	0.249726		0.295749	0.253783	0.337716		0.17187	0.0753344	0.272864
0.29559	0.253952	0.337228		0.149093	0.0656931	0.235759		0.295528	0.253826	0.337229		0.161303	0.0762236	0.249726		0.295749	0.253783	0.337716		0.17187	0.0753344	0.272864
0.29559	0.253952	0.337228		0.149093	0.0656931	0.235759		0.295528	0.253826	0.337229		0.161303	0.0762236	0.249726		0.295749	0.253783	0.337716		0.17187	0.0753344	0.272864
0.297696	0.255989	0.339403		0.149093	0.0654908	0.235569		0.297761	0.255969	0.339552		0.161303	0.0759806	0.249411		0.297758	0.255716	0.339801		0.17187	0.0751726	0.272639
0.305401	0.262973	0.347829		0.149093	0.0652246	0.235138		0.305842	0.263133	0.34855		0.161303	0.0757446	0.249152		0.30604	0.263123	0.348956		0.17187	0.0747867	0.272043
0.308512	0.265965	0.35106		0.149093	0.065116	0.234954		0.309072	0.266205	0.351939		0.161303	0.0756793	0.249038		0.309248	0.266158	0.352339		0.17187	0.0745432	0.271738
0.308512	0.265965	0.35106		0.149093	0.065116	0.234954		0.309072	0.266205	0.351939		0.161303	0.0756793	0.249038		0.309248	0.266158	0.352339		0.17187	0.0745432	0.271738
0.311565	0.268861	0.354269		0.149093	0.0649934	0.23476		0.312414	0.269343	0.355486		0.161303	0.0756021	0.248913		0.312257	0.268989	0.355525		0.17187	0.074276	0.271412
0.317046	0.27402	0.360071		0.149093	0.0646594	0.234303		0.31798	0.27458	0.361379		0.161303	0.0751346	0.248291		0.317779	0.274143	0.361414		0.17187	0.0735588	0.270589
0.317046	0.27402	0.360071		0.149093	0.0646594	0.234303		0.31798	0.27458	0.361379		0.161303	0.0751346	0.248291		0.317779	0.274143	0.361414		0.17187	0.0735588	0.270589
0.317046	0.27402	0.360071		0.149093	0.0646594	0.234303		0.31798	0.27458	0.361379		0.161303	0.0751346	0.248291		0.317779	0.274143	0.361414		0.17187	0.0735588	0.270589
0.317046	0.27402	0.360071		0.149093	0.0646594	0.234303		0.31798	0.27458	0.361379		0.161303	0.0751346	0.248291		0.317779	0.274143	0.361414		0.17187	0.0735588	0.270589
0.318953	0.275869	0.362038		0.149093	0.0645122	0.234083		0.319812	0.276368	0.363255		0.161303	0.0748559	0.247938		0.319593	0.275922	0.363263		0.17187	0.073164	0.270141
0.318953	0.275869	0.362038		0.149093	0.0645122	0.234083		0.319812	0.276368	0.363255		0.161303	0.0748559	0.247938		0.319593	0.275922	0.363263		0.17187	0.073164	0.270141
0.320782	0.277653	0.363912		0.149093	0.0643073	0.233824		0.321598	0.27811	0.365086		0.161303	0.0746401	0.247634		0.321258	0.277544	0.364973		0.17187	0.0729168	0.269863
0.323233	0.280017	0.36645		0.149093	0.0640981	0.233563		0.324071	0.280493	0.36765		0.161303	0.0745092	0.247494		0.323818	0.280009	0.367626		0.17187	0.0726915	0.269579
0.326693	0.283274	0.370113		0.149093	0.0639545	0.233358		0.327832	0.284032	0.371633		0.161303	0.0742669	0.247165		0.328251	0.284025	0.372476		0.17187	0.0724296	0.269257
0.334722	0.28988	0.379564		0.149093	0.0636435	0.233082		0.335797	0.290469	0.381126		0.161303	0.0740386	0.246943		0.336543	0.2909	0.382186		0.17187	0.0721718	0.268951
0.334722	0.28988	0.379564		0.149093	0.0636435	0.233082		0.335797	0.290469	0.381126		0.161303	0.0740386	0.246943		0.336543	0.2909	0.382186		0.17187	0.0721718	0.268951
0.338265	0.293217	0.383312		0.149093	0.0633501	0.232822		0.339257	0.293743	0.384771		0.161303	0.0737241	0.246555		0.34	0.294155	0.385844		0.17187	0.0721199	0.268847
0.338265	0.293217	0.383312		0.149093	0.0633501	0.232822		0.339257	0.293743	0.384771		0.161303	0.0737241	0.246555		0.34	0.294155	0.385844		0.17187	0.0721199	0.268847
0.341853	0.296642	0.387064		0.149093	0.0629515	0.232302		0.342813	0.29715	0.388477		0.161303	0.0732799	0.245993		0.34375	0.297695	0.389806		0.17187	0.071783	0.268404
0.341853	0.296642	0.387064		0.149093	0.0629515	0.232302		0.342813	0.29715	0.388477		0.161303	0.0732799	0.245993		0.34375	0.297695	0.389806		0.17187	0.071783	0.268404
0.341853	0.296642	0.387064		0.149093	0.0629515	0.232302		0.342813	0.29715	0.388477		0.161303	0.0732799	0.245993		0.34375	0.297695	0.389806		0.17187	0.071783	0.268404
0.34455	0.299248	0.389852		0.149093	0.0626978	0.231985		0.34553	0.299777	0.391283		0.161303	0.0731619	0.245868		0.346193	0.30004	0.392345		0.17187	0.0714839	0.268059
0.34455	0.299248	0.389852		0.149093	0.0626978	0.231985		0.34553	0.299777	0.391283		0.161303	0.0731619	0.245868		0.346193	0.30004	0.392345		0.17187	0.0714839	0.268059
0.34455	0.299248	0.389852		0.149093	0.0626978	0.231985		0.34553	0.299777	0.391283		0.161303	0.0731619	0.245868		0.346193	0.30004	0.392345		0.17187	0.0714839	0.268059
0.34455	0.299248	0.389852		0.149093	0.0626978	0.231985		0.34553	0.299777	0.391283		0.161303	0.0731619	0.245868		0.346193	0.30004	0.392345		0.17187	0.0714839	0.268059
0.344867	0.299586	0.390147		0.149093	0.0625631	0.231782		0.345793	0.300069	0.391517		0.161303	0.0731011	0.245751		0.346469	0.300346	0.392592		0.17187	0.0710839	0.267616
0.347619	0.30224	0.392997		0.149093	0.0621706	0.231289		0.348141	0.302364	0.393918		0.161303	0.072848	0.245406		0.349061	0.302848	0.395275		0.17187	0.0706278	0.26709
0.347619	0.30224	0.392997		0.149093	0.0621706	0.231289		0.348141	0.302364	0.393918		0.161303	0.072848	0.245406		0.349061	0.302848	0.395275		0.17187	0.0706278	0.26709
0.347619	0.30224	0.392997		0.149093	0.0621706	0.231289		0.348141	0.302364	0.393918		0.161303	0.072848	0.245406		0.349061	0.302848	0.395275		0.17187	0.0706278	0.26709
0.347619	0.30224	0.392997		0.149093	0.0621706	0.231289		0.348141	0.302364	0.393918		0.161303	0.072848	0.245406		0.349061	0.302848	0.395275		0.17187	0.0706278	0.26709
0.347864	0.302505	0.393223		0.149093	0.0619546	0.231107		0.348502	0.302751	0.394253		0.161303	0.0726024	0.245064		0.349386	0.303191	0.395581		0.17187	0.070332	0.266736
0.347864	0.302505	0.393223		0.149093	0.0619546	0.231107		0.348502	0.302751	0.394253		0.161303	0.0726024	0.245064		0.349386	0.303191	0.395581		0.17187	0.070332	0.266736
0.347864	0.302505	0.393223		0.149093	0.0619546	0.231107		0.348502	0.302751	0.394253		0.161303	0.0726024	0.245064		0.349386	0.303191	0.395581		0.17187	0.070332	0.266736
0.347864	0.302505	0.393223		0.149093	0.0619546	0.231107		0.348502	0.302751	0.394253		0.161303	0.0726024	0.245064		0.349386	0.303191	0.395581		0.17187	0.070332	0.266736
0.347864	0.302505	0.393223		0.149093	0.0619546	0.231107		0.348502	0.302751	0.394253		0.161303	0.0726024	0.245064		0.349386	0.303191	0.395581		0.17187	0.070332	0.266736
0.347864	0.302505	0.393223		0.149093	0.0619546	0.231107		0.348502	0.302751	0.394253		0.161303	0.0726024	0.245064		0.349386	0.303191	0.395581		0.17187	0.070332	0.266736
0.347864	0.302505	0.393223		0.149093	0.0619546	0.231107		0.348502	0.302751	0.394253		0.161303	0.0726024	0.245064		0.349386	0.303191	0.395581		0.17187	0.070332	0.266736
0.348408	0.303078	0.393738		0.17237	0.0764954	0.26838		0.349156	0.303442	0.39487		0.184625	0.0871719	0.282454		0.349913	0.303766	0.39606		0.187264	0.0836449	0.291232
0.348748	0.303446	0.39405		0.17237	0.076455	0.268149		0.349505	0.303804	0.395206		0.184625	0.0868914	0.281981		0.35023	0.304085	0.396375		0.187264	0.083334	0.290845
0.349161	0.303856	0.394465		0.194397	0.0900878	0.298707		0.34976	0.304056	0.395464		0.216797	0.101706	0.331888		0.350687	0.304549	0.396824		0.211108	0.0975222	0.324694

## Sheet: Figure 2
Panels c and d: Panel c = D1 (B); Panel d = Day15
cohort_event	time	assay	naive	RespRate	counts	min	q1	median	q3	max
D92-D181 Cases	B	pseudoneutid50_BA.1	Naive	0.712	59	1.30103	1.30103	2.29885	2.56583	3.16997
D92-D181 Cases	Day15	pseudoneutid50_BA.1	Naive	1	59	2.64048	3.13223	3.47494	3.67102	4.35369
Non-Cases	B	pseudoneutid50_BA.1	non-Naive	0.978	324	1.30103	2.91235	3.32003	3.65098	4.65649
Non-Cases	Day15	pseudoneutid50_BA.1	non-Naive	0.991	324	1.30103	3.7096	4.05044	4.33169	5.22505
Non-Cases	B	pseudoneutid50_BA.1	Naive	0.759	448	1.30103	1.83402	2.36361	2.77974	4.26581
Non-Cases	Day15	pseudoneutid50_BA.1	Naive	0.982	448	1.30103	3.15662	3.52218	3.91028	5.02679
D22-D91 Cases	B	pseudoneutid50_BA.1	Naive	0.689	122	1.30103	1.30103	2.29115	2.70064	3.74186
D22-D91 Cases	Day15	pseudoneutid50_BA.1	Naive	1	122	2.3483	3.14792	3.53757	3.78002	4.65064
D22-D91 Cases	B	pseudoneutid50_BA.1	non-Naive	0.909	22	1.30103	2.27271	2.94403	3.18391	3.5978
D22-D91 Cases	Day15	pseudoneutid50_BA.1	non-Naive	1	22	3.08027	3.41998	3.53705	3.72341	4.51085
D92-D181 Cases	B	pseudoneutid50_BA.1	non-Naive	1	10	2.4843	2.9449	3.16077	3.4368	3.90482
D92-D181 Cases	Day15	pseudoneutid50_BA.1	non-Naive	1	10	3.3438	3.65719	3.99661	4.43736	4.92972
D22-D181 Cases	B	pseudoneutid50_BA.1	Naive	0.696	181	1.30103	1.30103	2.29226	2.62531	3.74186
D22-D181 Cases	Day15	pseudoneutid50_BA.1	Naive	1	181	2.3483	3.13322	3.49886	3.74445	4.65064
D22-D181 Cases	B	pseudoneutid50_BA.1	non-Naive	0.938	32	1.30103	2.53048	3.0314	3.25248	3.90482
D22-D181 Cases	Day15	pseudoneutid50_BA.1	non-Naive	1	32	3.08027	3.47951	3.6437	3.93751	4.92972

## Sheet: Figure 3
Panel a: Naïve					Panel b: Non-Naïve
	(-Inf,3.45]	(3.45,3.95]	(3.95, Inf]			(-Inf,3.45]	(3.45,3.95]	(3.95, Inf]
9	0.00167132	0.00185161	0.000972787		7	0.00484022	0.00542997	0.00111047
10	0.00501547	0.00555546	0.00292137		8	0.00968125	0.010857	0.00222613
13	0.00668776	0.00740709	0.00389686		10	0.0145149	0.0162719	0.00334511
14	0.00836203	0.00926057	0.00487422		12	0.0193467	0.0216808	0.00446873
15	0.0100349	0.0111122	0.00585151		14	0.0241799	0.0270874	0.0055978
16	0.0133825	0.0148163	0.00780924		16	0.0290079	0.0324844	0.00673081
17	0.018407	0.0203733	0.0107532		17	0.033819	0.0378586	0.00786504
18	0.0200822	0.0222253	0.0117361		19	0.0386295	0.0432281	0.00900431
20	0.0217567	0.0240763	0.0127195		31	0.0434175	0.0485687	0.0101435
21	0.0234295	0.0259249	0.0137025		49	0.0481892	0.0538873	0.0112841
22	0.0251004	0.0277711	0.0146851		50	0.052964	0.0592054	0.0124306
23	0.0284423	0.0314626	0.0166527		54	0.0625165	0.0698334	0.0147405
24	0.0334586	0.0370009	0.0196116		56	0.067307	0.0751573	0.0159071
25	0.0401476	0.044381	0.0235676		57	0.0720983	0.0804782	0.0170794
26	0.0451644	0.0499123	0.0265425		58	0.0768736	0.0857774	0.0182533
27	0.0468363	0.051755	0.0275354		63	0.0816287	0.0910502	0.0194279
28	0.0485069	0.0535958	0.0285283		67	0.0863798	0.0963147	0.020607
29	0.0551915	0.0609579	0.0325089		73	0.091146	0.101592	0.0217956
30	0.0568632	0.0627982	0.0335063		78	0.0960091	0.106972	0.0230142
31	0.0602059	0.0664768	0.035503		82	0.10089	0.112369	0.0242435
32	0.0618758	0.068314	0.0365016		90	0.105775	0.117764	0.0254797
33	0.0685589	0.0756628	0.0405059		93	0.110681	0.123181	0.0267278
35	0.0769181	0.0848463	0.0455322		94	0.115606	0.128612	0.027987
36	0.0802601	0.0885153	0.0475473		108	0.120555	0.134066	0.0292586
38	0.0836026	0.0921834	0.0495658		112	0.125518	0.139531	0.0305407
40	0.0902807	0.0995074	0.0536084		124	0.130617	0.145141	0.0318648
42	0.0936171	0.103164	0.0556328		127	0.135716	0.150747	0.0331962
43	0.100291	0.110474	0.0596919		134	0.140803	0.156335	0.0345315
45	0.101958	0.1123	0.0607083		188	0.159708	0.17706	0.0395585
46	0.103628	0.114127	0.0617266
47	0.105298	0.115955	0.0627464
48	0.106968	0.117782	0.0637664
50	0.108638	0.119608	0.0647875
52	0.111974	0.123257	0.0668302
53	0.115308	0.126901	0.0688745
54	0.116975	0.128723	0.0698979
55	0.120309	0.132365	0.0719473
56	0.123641	0.136004	0.0739993
57	0.125308	0.137823	0.0750269
58	0.126976	0.139643	0.0760557
60	0.133652	0.146925	0.0801835
61	0.136993	0.150566	0.0822542
62	0.138663	0.152387	0.083291
63	0.140334	0.154208	0.0843291
64	0.147014	0.16148	0.0884866
65	0.152025	0.166933	0.0916155
66	0.155367	0.170567	0.093706
68	0.157038	0.172384	0.094753
69	0.15871	0.174201	0.0958015
70	0.162064	0.177845	0.0979072
72	0.165421	0.18149	0.100018
73	0.173808	0.190591	0.105309
74	0.175484	0.192409	0.106369
75	0.178851	0.196059	0.108502
76	0.183902	0.20153	0.111707
78	0.185589	0.203358	0.11278
79	0.18729	0.2052	0.113863
80	0.188995	0.207045	0.114949
81	0.190698	0.208888	0.116035
82	0.195808	0.214415	0.119299
84	0.19751	0.216255	0.120388
85	0.199212	0.218095	0.121479
86	0.200915	0.219934	0.12257
88	0.202615	0.221772	0.123662
89	0.204315	0.223608	0.124754
92	0.206016	0.225444	0.125847
93	0.207716	0.22728	0.126941
94	0.211119	0.230953	0.129134
96	0.214529	0.234631	0.131336
97	0.216235	0.23647	0.132439
102	0.21967	0.240173	0.134663
103	0.224836	0.245737	0.138015
104	0.228288	0.249454	0.140261
106	0.230027	0.251326	0.141394
111	0.233558	0.255124	0.143698
112	0.235323	0.257022	0.144852
115	0.240652	0.262749	0.148341
116	0.242439	0.264669	0.149513
118	0.244227	0.266589	0.150688
123	0.246028	0.268523	0.151872
125	0.24783	0.270458	0.153058
129	0.251472	0.274365	0.155459
131	0.253309	0.276334	0.156671
132	0.255152	0.278311	0.15789
133	0.257011	0.280304	0.15912
134	0.258887	0.282314	0.160362
135	0.260768	0.284329	0.16161
136	0.26454	0.288369	0.164115
137	0.266426	0.290388	0.16537
143	0.2684	0.292499	0.166685
144	0.270375	0.294612	0.168001
146	0.27237	0.296746	0.169334
148	0.274399	0.298915	0.17069
150	0.276449	0.301106	0.172062
151	0.278513	0.303311	0.173445
152	0.282683	0.307765	0.176244
154	0.286968	0.312338	0.179128
155	0.289189	0.314707	0.180626
156	0.291457	0.317125	0.182157
160	0.293811	0.319635	0.18375
162	0.298644	0.324783	0.187025
163	0.301098	0.327396	0.188692
166	0.306133	0.332754	0.19212
167	0.30866	0.335441	0.193844
171	0.311368	0.33832	0.195696
174	0.314142	0.341267	0.197595
176	0.316952	0.344251	0.199522
177	0.319809	0.347285	0.201486
188	0.322914	0.350578	0.203623

## Sheet: Figure 4
Panel a: Naïve													Panel c: Non-naïve
Cox						Nonparametric							Cox						Nonparametric
	marker_level	cumu_inc	ci_lower	ci_upper			marker_level	cumu_inc	ci_lower	ci_upper				marker_level	cumu_inc	ci_lower	ci_upper			marker_level	cumu_inc	ci_lower	ci_upper
1	1.30103	0.395416	0.258533	0.550925		1	1.30103	0.356383	0.325316	0.388706			1	1.30103	0.429032	0.158243	0.750215		1	1.30103	0.402312	0.282582	0.544803
2	1.33235	0.394049	0.259131	0.547318		2	1.33235	0.356383	0.325127	0.388706			2	1.33235	0.422342	0.157497	0.740896		2	1.33235	0.402312	0.282582	0.544803
3	1.36367	0.392684	0.259726	0.543716		3	1.36367	0.356383	0.32494	0.388706			3	1.36367	0.415711	0.156731	0.73144		3	1.36367	0.402312	0.282582	0.544803
4	1.39499	0.391323	0.260316	0.540118		4	1.39499	0.356383	0.324755	0.388706			4	1.39499	0.409141	0.155945	0.721855		4	1.39499	0.402312	0.282582	0.544803
5	1.42631	0.389964	0.260902	0.536525		5	1.42631	0.356383	0.324573	0.388706			5	1.42631	0.402633	0.155139	0.712147		5	1.42631	0.402312	0.282582	0.544803
6	1.45763	0.388609	0.261485	0.532937		6	1.45763	0.356383	0.324452	0.388706			6	1.45763	0.396187	0.154315	0.702325		6	1.45763	0.402312	0.282582	0.544803
7	1.48895	0.387257	0.262063	0.529356		7	1.48895	0.356383	0.324452	0.388706			7	1.48895	0.389805	0.153473	0.692397		7	1.48895	0.402312	0.282582	0.542548
8	1.52027	0.385907	0.262636	0.52578		8	1.52027	0.356383	0.319826	0.388706			8	1.52027	0.383488	0.152615	0.682372		8	1.52027	0.402312	0.282582	0.542548
9	1.55159	0.384561	0.263205	0.522212		9	1.55159	0.356383	0.319826	0.388706			9	1.55159	0.377236	0.151741	0.672258		9	1.55159	0.402312	0.282582	0.542548
10	1.58291	0.383217	0.26377	0.51865		10	1.58291	0.356383	0.319826	0.388706			10	1.58291	0.37105	0.150851	0.662065		10	1.58291	0.402312	0.282582	0.542548
11	1.61423	0.381877	0.26433	0.515097		11	1.61423	0.356383	0.319826	0.388706			11	1.61423	0.364931	0.149947	0.6518		11	1.61423	0.402312	0.282582	0.542548
12	1.64555	0.38054	0.264885	0.511552		12	1.64555	0.356383	0.319826	0.388706			12	1.64555	0.358879	0.149029	0.641474		12	1.64555	0.402312	0.282582	0.542548
13	1.67687	0.379206	0.265436	0.508016		13	1.67687	0.356383	0.319826	0.388706			13	1.67687	0.352895	0.148098	0.631095		13	1.67687	0.402312	0.282582	0.542548
14	1.70819	0.377875	0.265981	0.504489		14	1.70819	0.356383	0.319826	0.388706			14	1.70819	0.346979	0.147155	0.620672		14	1.70819	0.402312	0.282582	0.542548
15	1.73951	0.376547	0.266521	0.500971		15	1.73951	0.356383	0.319826	0.388706			15	1.73951	0.341133	0.1462	0.610216		15	1.73951	0.402312	0.282582	0.542548
16	1.77083	0.375222	0.267055	0.497465		16	1.77083	0.356383	0.319826	0.388706			16	1.77083	0.335355	0.145234	0.599734		16	1.77083	0.402312	0.282582	0.542548
17	1.80215	0.3739	0.267584	0.493969		17	1.80215	0.356383	0.319826	0.388706			17	1.80215	0.329647	0.144257	0.589237		17	1.80215	0.402312	0.282582	0.542548
18	1.83347	0.372582	0.268107	0.490484		18	1.83347	0.356383	0.319826	0.388706			18	1.83347	0.324009	0.14327	0.578732		18	1.83347	0.402312	0.282582	0.542548
19	1.86479	0.371266	0.268624	0.487012		19	1.86479	0.356383	0.319826	0.388706			19	1.86479	0.31844	0.142274	0.568231		19	1.86479	0.402312	0.282582	0.542548
20	1.89611	0.369954	0.269135	0.483552		20	1.89611	0.356383	0.319826	0.388706			20	1.89611	0.312942	0.141268	0.55774		20	1.89611	0.402312	0.282582	0.542548
21	1.92743	0.368644	0.269639	0.480105		21	1.92743	0.356383	0.319826	0.388706			21	1.92743	0.307514	0.140254	0.54727		21	1.92743	0.402312	0.282582	0.542548
22	1.95875	0.367338	0.270137	0.476672		22	1.95875	0.356383	0.319826	0.388706			22	1.95875	0.302157	0.139232	0.536829		22	1.95875	0.402312	0.282582	0.542548
23	1.99007	0.366035	0.270628	0.473253		23	1.99007	0.356383	0.319826	0.388706			23	1.99007	0.296869	0.138203	0.526425		23	1.99007	0.402312	0.282582	0.542548
24	2.02139	0.364735	0.271112	0.469848		24	2.02139	0.356383	0.319826	0.388706			24	2.02139	0.291652	0.137166	0.516066		24	2.02139	0.402312	0.282582	0.542548
25	2.05271	0.363438	0.271588	0.46646		25	2.05271	0.356383	0.319826	0.388706			25	2.05271	0.286505	0.136122	0.505761		25	2.05271	0.402312	0.282582	0.542548
26	2.08403	0.362145	0.272056	0.463087		26	2.08403	0.356383	0.319826	0.388706			26	2.08403	0.281429	0.135072	0.495518		26	2.08403	0.402312	0.282582	0.542548
27	2.11535	0.360854	0.272516	0.459731		27	2.11535	0.356383	0.319826	0.388706			27	2.11535	0.276422	0.134015	0.485343		27	2.11535	0.402312	0.282582	0.542548
28	2.14667	0.359567	0.272968	0.456393		28	2.14667	0.356383	0.319826	0.388706			28	2.14667	0.271485	0.132953	0.475244		28	2.14667	0.402312	0.282582	0.542548
29	2.17799	0.358282	0.27341	0.453072		29	2.17799	0.356383	0.319826	0.388706			29	2.17799	0.266618	0.131886	0.465228		29	2.17799	0.402312	0.282582	0.542548
30	2.20931	0.357001	0.273844	0.449771		30	2.20931	0.356383	0.319826	0.388706			30	2.20931	0.26182	0.130813	0.455302		30	2.20931	0.402312	0.282582	0.542548
31	2.24063	0.355724	0.274267	0.446489		31	2.24063	0.356383	0.319826	0.388706			31	2.24063	0.257091	0.129735	0.445472		31	2.24063	0.402312	0.282582	0.542548
32	2.27195	0.354449	0.27468	0.443227		32	2.27195	0.356383	0.319826	0.388706			32	2.27195	0.252431	0.128652	0.435745		32	2.27195	0.402312	0.282582	0.542548
33	2.30327	0.353177	0.275083	0.439986		33	2.30327	0.356383	0.319826	0.388706			33	2.30327	0.247839	0.127565	0.426125		33	2.30327	0.402312	0.282582	0.542548
34	2.33459	0.351909	0.275474	0.436767		34	2.33459	0.356383	0.319826	0.388706			34	2.33459	0.243315	0.126473	0.416618		34	2.33459	0.402312	0.282582	0.542548
35	2.36591	0.350644	0.275853	0.433571		35	2.36591	0.356383	0.319826	0.388706			35	2.36591	0.238859	0.125378	0.40723		35	2.36591	0.402312	0.282582	0.542548
36	2.39723	0.349382	0.276219	0.430399		36	2.39723	0.356383	0.319826	0.388706			36	2.39723	0.23447	0.124278	0.397966		36	2.39723	0.402312	0.282582	0.542548
37	2.42855	0.348123	0.276572	0.427252		37	2.42855	0.356383	0.319826	0.388706			37	2.42855	0.230148	0.123174	0.388828		37	2.42855	0.402312	0.282582	0.542548
38	2.45987	0.346867	0.276911	0.42413		38	2.45987	0.356383	0.319826	0.388706			38	2.45987	0.225893	0.122067	0.379823		38	2.45987	0.402312	0.282582	0.542548
39	2.49119	0.345615	0.277236	0.421035		39	2.49119	0.356383	0.319826	0.388706			39	2.49119	0.221703	0.120955	0.370953		39	2.49119	0.402312	0.282582	0.542548
40	2.52251	0.344366	0.277544	0.417968		40	2.52251	0.356383	0.319826	0.388706			40	2.52251	0.217578	0.11984	0.362222		40	2.52251	0.402312	0.282582	0.542548
41	2.55383	0.34312	0.277836	0.414929		41	2.55383	0.356383	0.319826	0.388706			41	2.55383	0.213518	0.118722	0.353634		41	2.55383	0.402312	0.282582	0.542548
42	2.58515	0.341877	0.27811	0.411921		42	2.58515	0.356383	0.319826	0.388706			42	2.58515	0.209523	0.1176	0.34519		42	2.58515	0.402312	0.282582	0.542548
43	2.61647	0.340637	0.278365	0.408945		43	2.61647	0.356383	0.319826	0.388706			43	2.61647	0.205591	0.116474	0.336895		43	2.61647	0.402312	0.282582	0.542548
44	2.64779	0.339401	0.278601	0.406001		44	2.64779	0.356383	0.319826	0.388706			44	2.64779	0.201722	0.115344	0.328749		44	2.64779	0.402312	0.282582	0.542548
45	2.67911	0.338167	0.278815	0.403092		45	2.67911	0.356383	0.319826	0.388706			45	2.67911	0.197916	0.114211	0.320755		45	2.67911	0.402312	0.282582	0.542548
46	2.71043	0.336937	0.279007	0.400219		46	2.71043	0.356383	0.319826	0.388706			46	2.71043	0.194172	0.113074	0.312914		46	2.71043	0.402312	0.282582	0.542548
47	2.74175	0.335711	0.279174	0.397384		47	2.74175	0.356383	0.319826	0.388706			47	2.74175	0.190489	0.111933	0.305229		47	2.74175	0.402312	0.282582	0.542548
48	2.77307	0.334487	0.279317	0.394588		48	2.77307	0.356383	0.319826	0.388706			48	2.77307	0.186867	0.110788	0.297701		48	2.77307	0.402312	0.282582	0.542548
49	2.80439	0.333267	0.279432	0.391833		49	2.80439	0.356383	0.319826	0.388706			49	2.80439	0.183305	0.109639	0.290329		49	2.80439	0.402312	0.282582	0.542548
50	2.83571	0.33205	0.279518	0.389122		50	2.83571	0.356383	0.319826	0.388706			50	2.83571	0.179803	0.108485	0.283116		50	2.83571	0.402312	0.282582	0.542548
51	2.86703	0.330836	0.279573	0.386456		51	2.86703	0.356383	0.319826	0.388706			51	2.86703	0.176359	0.107327	0.276061		51	2.86703	0.402312	0.282582	0.542548
52	2.89835	0.329625	0.279595	0.383837		52	2.89835	0.356383	0.319826	0.388706			52	2.89835	0.172973	0.106164	0.269165		52	2.89835	0.402312	0.282582	0.542548
53	2.92967	0.328417	0.279582	0.381269		53	2.92967	0.356383	0.319826	0.388706			53	2.92967	0.169645	0.104996	0.262429		53	2.92967	0.402312	0.282582	0.542548
54	2.96099	0.327213	0.279532	0.378752		54	2.96099	0.356383	0.319826	0.388706			54	2.96099	0.166374	0.103823	0.255851		54	2.96099	0.402312	0.282582	0.542548
55	2.99231	0.326012	0.279442	0.376291		55	2.99231	0.356383	0.319826	0.388706			55	2.99231	0.163159	0.102645	0.249432		55	2.99231	0.402312	0.282582	0.542548
56	3.02363	0.324814	0.27931	0.373886		56	3.02363	0.356383	0.319826	0.388706			56	3.02363	0.159999	0.10146	0.243172		56	3.02363	0.402312	0.282582	0.542548
57	3.05495	0.32362	0.279133	0.371542		57	3.05495	0.356383	0.319826	0.388706			57	3.05495	0.156894	0.10027	0.23707		57	3.05495	0.402312	0.282582	0.542548
58	3.08627	0.322429	0.278909	0.369261		58	3.08627	0.356383	0.319826	0.388706			58	3.08627	0.153843	0.0990727	0.231124		58	3.08627	0.402312	0.282582	0.542548
59	3.11759	0.32124	0.278635	0.367046		59	3.11759	0.356383	0.319826	0.388706			59	3.11759	0.150845	0.0978689	0.225335		59	3.11759	0.402312	0.282582	0.542548
60	3.14891	0.320056	0.278308	0.364899		60	3.14891	0.356383	0.319826	0.388706			60	3.14891	0.147901	0.0966581	0.219702		60	3.14891	0.402312	0.282582	0.542548
61	3.18023	0.318874	0.277926	0.362824		61	3.18023	0.356383	0.319826	0.388706			61	3.18023	0.145008	0.0954397	0.214223		61	3.18023	0.402312	0.282582	0.534945
62	3.21155	0.317696	0.277485	0.360823		62	3.21155	0.356383	0.319826	0.388706			62	3.21155	0.142166	0.0942136	0.208896		62	3.21155	0.402312	0.276277	0.534945
63	3.24287	0.31652	0.276984	0.358899		63	3.24287	0.356383	0.319826	0.388706			63	3.24287	0.139375	0.0929793	0.203722		63	3.24287	0.402312	0.267423	0.534945
64	3.27419	0.315349	0.276421	0.357054		64	3.27419	0.356383	0.319826	0.388706			64	3.27419	0.136634	0.0917364	0.198698		64	3.27419	0.402312	0.257906	0.534945
65	3.30551	0.31418	0.275792	0.35529		65	3.30551	0.356383	0.319826	0.388706			65	3.30551	0.133942	0.0904847	0.193823		65	3.30551	0.402312	0.248797	0.534945
66	3.33683	0.313014	0.275096	0.35361		66	3.33683	0.356383	0.319826	0.388706			66	3.33683	0.131299	0.0892238	0.189096		66	3.33683	0.25363	0.11544	0.469451
67	3.36815	0.311852	0.274332	0.352015		67	3.36815	0.356383	0.319826	0.388706			67	3.36815	0.128703	0.0879535	0.184514		67	3.36815	0.25363	0.113177	0.469451
68	3.39947	0.310693	0.273498	0.350507		68	3.39947	0.356383	0.319826	0.388706			68	3.39947	0.126155	0.0866735	0.180075		68	3.39947	0.25363	0.113177	0.469451
69	3.43079	0.309538	0.272594	0.349085		69	3.43079	0.356383	0.319535	0.388706			69	3.43079	0.123653	0.0853837	0.175779		69	3.43079	0.25363	0.109444	0.469451
70	3.46211	0.308385	0.271619	0.347751		70	3.46211	0.356383	0.317917	0.388706			70	3.46211	0.121197	0.0840838	0.171622		70	3.46211	0.25363	0.106221	0.469451
71	3.49343	0.307236	0.270575	0.346505		71	3.49343	0.356383	0.310665	0.388706			71	3.49343	0.118786	0.0827739	0.167603		71	3.49343	0.25363	0.103296	0.469451
72	3.52475	0.30609	0.26946	0.345345		72	3.52475	0.356383	0.303125	0.388706			72	3.52475	0.11642	0.0814538	0.16372		72	3.52475	0.249915	0.0980511	0.469451
73	3.55607	0.304947	0.268277	0.344271		73	3.55607	0.356383	0.297503	0.388706			73	3.55607	0.114097	0.0801238	0.15997		73	3.55607	0.214037	0.0845323	0.469451
74	3.58739	0.303808	0.267028	0.343281		74	3.58739	0.356383	0.294198	0.388706			74	3.58739	0.111817	0.078784	0.15635		74	3.58739	0.214037	0.0845323	0.469451
75	3.61871	0.302671	0.265714	0.342372		75	3.61871	0.311646	0.241864	0.388706			75	3.61871	0.10958	0.0774348	0.152858		75	3.61871	0.214037	0.0845323	0.453727
76	3.65003	0.301538	0.264337	0.341544		76	3.65003	0.311646	0.239915	0.388706			76	3.65003	0.107384	0.0760764	0.149492		76	3.65003	0.214037	0.0845323	0.445414
77	3.68135	0.300408	0.262902	0.340792		77	3.68135	0.311646	0.238208	0.388706			77	3.68135	0.10523	0.0747096	0.146247		77	3.68135	0.114544	0.0700219	0.421463
78	3.71267	0.299282	0.26141	0.340114		78	3.71267	0.311646	0.236561	0.388706			78	3.71267	0.103116	0.0733348	0.143123		78	3.71267	0.114544	0.0700219	0.402798
79	3.74399	0.298158	0.259865	0.339506		79	3.74399	0.289971	0.216405	0.379785			79	3.74399	0.101042	0.071953	0.140114		79	3.74399	0.114544	0.0700219	0.385123
80	3.77531	0.297038	0.25827	0.338966		80	3.77531	0.289971	0.216405	0.379785			80	3.77531	0.0990065	0.070565	0.137219		80	3.77531	0.0939268	0.0700219	0.381892
81	3.80663	0.295921	0.256629	0.33849		81	3.80663	0.289971	0.216405	0.379785			81	3.80663	0.09701	0.0691719	0.134433		81	3.80663	0.0939268	0.0700219	0.354974
82	3.83795	0.294808	0.254946	0.338074		82	3.83795	0.289971	0.216405	0.379785			82	3.83795	0.0950514	0.0677749	0.131754		82	3.83795	0.0939268	0.0700219	0.320516
83	3.86927	0.293697	0.253223	0.337715		83	3.86927	0.289971	0.216405	0.377762			83	3.86927	0.0931301	0.0663751	0.129177		83	3.86927	0.0939268	0.0700219	0.264997
84	3.90059	0.29259	0.251464	0.33741		84	3.90059	0.289971	0.216405	0.376528			84	3.90059	0.0912454	0.064974	0.1267		84	3.90059	0.0939268	0.0700219	0.203781
85	3.93191	0.291486	0.249673	0.337155		85	3.93191	0.237255	0.166514	0.326283			85	3.93191	0.0893968	0.0635731	0.124318		85	3.93191	0.0939268	0.0700219	0.186036
86	3.96323	0.290385	0.247853	0.336947		86	3.96323	0.237255	0.166511	0.326283			86	3.96323	0.0875837	0.0621737	0.122027		86	3.96323	0.0939268	0.0700219	0.181053
87	3.99455	0.289288	0.246006	0.336783		87	3.99455	0.237255	0.166242	0.326283			87	3.99455	0.0858054	0.0607775	0.119825		87	3.99455	0.0939268	0.0700219	0.176112
88	4.02587	0.288194	0.244136	0.336661		88	4.02587	0.237255	0.15537	0.326283			88	4.02587	0.0840613	0.0593861	0.117706		88	4.02587	0.0939268	0.0700219	0.155307
89	4.05719	0.287102	0.242246	0.336576		89	4.05719	0.237255	0.154695	0.326283			89	4.05719	0.082351	0.0580011	0.115668		89	4.05719	0.0939268	0.0700219	0.151588
90	4.08851	0.286015	0.240337	0.336528		90	4.08851	0.237255	0.153853	0.326283			90	4.08851	0.0806737	0.056624	0.113707		90	4.08851	0.0939268	0.0700219	0.147914
91	4.11983	0.28493	0.238413	0.336512		91	4.11983	0.237255	0.152434	0.326283			91	4.11983	0.079029	0.0552564	0.111819		91	4.11983	0.0939268	0.0700219	0.1443
92	4.15115	0.283849	0.236476	0.336528		92	4.15115	0.237255	0.15048	0.326283			92	4.15115	0.0774163	0.0538999	0.11		92	4.15115	0.0939268	0.0700219	0.140768
93	4.18247	0.28277	0.234528	0.336573		93	4.18247	0.237255	0.147932	0.326283			93	4.18247	0.0758349	0.0525558	0.108247		93	4.18247	0.0939268	0.0700219	0.137351
94	4.21379	0.281695	0.232571	0.336644		94	4.21379	0.237255	0.144304	0.326283			94	4.21379	0.0742844	0.0512257	0.106557		94	4.21379	0.0939268	0.0700219	0.134099
95	4.24511	0.280624	0.230606	0.336741		95	4.24511	0.237255	0.14351	0.326283			95	4.24511	0.0727643	0.0499108	0.104926		95	4.24511	0.0939268	0.0700219	0.127262
96	4.27643	0.279555	0.228637	0.336861		96	4.27643	0.237255	0.141112	0.326283			96	4.27643	0.0712739	0.0486124	0.103352		96	4.27643	0.0939268	0.0700219	0.124897
97	4.30775	0.27849	0.226663	0.337002		97	4.30775	0.237255	0.141112	0.326283			97	4.30775	0.0698128	0.0473316	0.101831		97	4.30775	0.0939268	0.0700219	0.124897
98	4.33907	0.277427	0.224687	0.337164		98	4.33907	0.0611828	0.00914325	0.324428			98	4.33907	0.0683804	0.0460694	0.10036		98	4.33907	0.0939268	0.0700219	0.124897
99	4.37039	0.276368	0.22271	0.337345		99	4.37039	0.0611828	0.00914325	0.321381			99	4.37039	0.0669762	0.0448268	0.0989364		99	4.37039	0.0939268	0.0700219	0.124897
100	4.40171	0.275313	0.220733	0.337543		100	4.40171	0.0611828	0.00914325	0.318302			100	4.40171	0.0655998	0.0436046	0.0975581		100	4.40171	0.0939268	0.0700219	0.124897
101	4.43303	0.27426	0.218757	0.337757		101	4.43303	0.0611828	0.00914325	0.315192			101	4.43303	0.0642505	0.0424035	0.0962224		101	4.43303	0.0939268	0.0700219	0.124897

## Sheet: Figure 6
Panel a: Naïve							Panel c: Non-naïve
HR Relative to Minimum log10(Titer)	Lower 95%CI	Upper 95% CI	Predicted log10 titer	Naive Status			HR Relative to Minimum log10(Titer)	Lower 95%CI	Upper 95% CI	Predicted log10 titer	Naive Status
0.470349	0.271742	0.850361	3.02812	1			0.0789846	0.0154817	0.280439	3.41042	0
0.471304	0.272696	0.850732	3.02142	1			0.079441	0.0156288	0.281249	3.4039	0
0.472261	0.273653	0.851103	3.01473	1			0.0799	0.0157774	0.282062	3.39737	0
0.47322	0.274613	0.851474	3.00803	1			0.0803617	0.0159273	0.282877	3.39085	0
0.474181	0.275577	0.851845	3.00133	1			0.0808261	0.0160787	0.283695	3.38433	0
0.475144	0.276545	0.852217	2.99463	1			0.0812931	0.0162316	0.284515	3.37781	0
0.476108	0.277515	0.852588	2.98793	1			0.0817628	0.0163859	0.285337	3.37129	0
0.477075	0.278489	0.85296	2.98123	1			0.0822353	0.0165416	0.286161	3.36477	0
0.478044	0.279467	0.853332	2.97453	1			0.0827105	0.0166989	0.286988	3.35824	0
0.479014	0.280448	0.853704	2.96783	1			0.0831884	0.0168576	0.287818	3.35172	0
0.479987	0.281432	0.854076	2.96114	1			0.0836691	0.0170178	0.28865	3.3452	0
0.480962	0.28242	0.854449	2.95444	1			0.0841526	0.0171796	0.289484	3.33868	0
0.481938	0.283411	0.854821	2.94774	1			0.0846389	0.0173429	0.29032	3.33216	0
0.482917	0.284406	0.855194	2.94104	1			0.0851279	0.0175077	2	3.32564	0
0.483897	0.285404	0.855567	2.93434	1			0.0856198	0.0176741	0.292001	3.31911	0
0.48488	0.286406	0.85594	2.92764	1			0.0861146	0.0178421	0.292845	3.31259	0
0.485864	0.287411	0.856313	2.92094	1			0.0866122	0.0180117	0.293691	3.30607	0
0.486851	0.28842	0.856686	2.91424	1			0.0871127	0.018183	0.29454	3.29955	0
0.487839	0.289432	0.85706	2.90755	1			0.087616	0.0183558	0.295391	3.29303	0
0.48883	0.290448	0.857433	2.90085	1			0.0881223	0.0185303	0.296245	3.28651	0
0.489823	0.291468	0.857807	2.89415	1			0.0886315	0.0187064	0.297101	3.27998	0
0.490817	0.292491	0.858181	2.88745	1			0.0891437	0.0188842	0.297959	3.27346	0
0.491814	0.293517	0.858555	2.88075	1			0.0896588	0.0190637	0.29882	3.26694	0
0.492812	0.294547	0.85893	2.87405	1			0.0901769	0.0192449	0.299684	3.26042	0
0.493813	0.295581	0.859304	2.86735	1			0.0906979	0.0194279	0.30055	3.2539	0
0.494816	0.296619	0.859679	2.86065	1			0.091222	0.0196125	0.301419	3.24738	0
0.49582	0.29766	0.860054	2.85396	1			0.0917491	0.019799	0.30229	3.24086	0
0.496827	0.298705	0.860429	2.84726	1			0.0922793	0.0199872	0.303163	3.23433	0
0.497836	0.299753	0.860804	2.84056	1			0.0928125	0.0201771	0.304039	3.22781	0
0.498847	0.300805	0.861179	2.83386	1			0.0933488	0.0203689	0.304918	3.22129	0
0.49986	0.301861	0.861555	2.82716	1			0.0938882	0.0205625	0.305799	3.21477	0
0.500875	0.30292	0.86193	2.82046	1			0.0944308	0.020758	0.306683	3.20825	0
0.501892	0.303984	0.862306	2.81376	1			0.0949764	0.0209553	0.307569	3.20173	0
0.502911	0.305051	0.862682	2.80706	1			0.0955252	0.0211545	0.308458	3.1952	0
0.503932	0.306121	0.863058	2.80037	1			0.0960772	0.0213556	0.309349	3.18868	0
0.504955	0.307196	0.863434	2.79367	1			0.0966324	0.0215586	0.310243	3.18216	0
0.50598	0.308274	0.863811	2.78697	1			0.0971908	0.0217635	0.31114	3.17564	0
0.507008	0.309356	0.864188	2.78027	1			0.0977524	0.0219704	0.312039	3.16912	0
0.508037	0.310442	0.864564	2.77357	1			0.0983172	0.0221792	0.312941	3.1626	0
0.509069	0.311532	0.864941	2.76687	1			0.0988853	0.02239	0.313845	3.15607	0
0.510102	0.312625	0.865318	2.76017	1			0.0994567	0.0226029	0.314752	3.14955	0
0.511138	0.313722	0.865696	2.75347	1			0.100031	0.0228177	0.315662	3.14303	0
0.512176	0.314823	0.866073	2.74678	1			0.100609	0.0230346	0.316574	3.13651	0
0.513216	0.315928	0.866451	2.74008	1			0.101191	0.0232536	0.317489	3.12999	0
0.514258	0.317037	0.866828	2.73338	1			0.101776	0.0234746	0.318407	3.12347	0
0.515302	0.31815	0.867206	2.72668	1			0.102364	0.0236977	0.319327	3.11695	0
0.516349	0.319267	0.867585	2.71998	1			0.102955	0.023923	0.32025	3.11042	0
0.517397	0.320387	0.867963	2.71328	1			0.10355	0.0241504	0.321175	3.1039	0
0.518448	0.321512	0.868341	2.70658	1			0.104148	0.0243799	0.322103	3.09738	0
0.5195	0.32264	0.86872	2.69988	1			0.10475	0.0246117	0.323034	3.09086	0
0.520555	0.323773	0.869099	2.69319	1			0.105355	0.0248456	0.323968	3.08434	0
0.521612	0.324909	0.869478	2.68649	1			0.105964	0.0250818	0.324904	3.07782	0
0.522671	0.32605	0.869857	2.67979	1			0.106577	0.0253202	0.325843	3.07129	0
0.523732	0.327194	0.870236	2.67309	1			0.107192	0.0255609	0.326784	3.06477	0
0.524796	0.328342	0.870615	2.66639	1			0.107812	0.0258039	0.327729	3.05825	0
0.525861	0.329495	0.870995	2.65969	1			0.108435	0.0260491	0.328676	3.05173	0
0.526929	0.330651	0.871375	2.65299	1			0.109061	0.0262967	0.329626	3.04521	0
0.527999	0.331812	0.871755	2.64629	1			0.109692	0.0265467	0.330578	3.03869	0
0.529071	0.332977	0.872135	2.6396	1			0.110325	0.026799	0.331534	3.03216	0
0.530145	0.334145	0.872515	2.6329	1			0.110963	0.0270538	0.332492	3.02564	0
0.531222	0.335318	0.872895	2.6262	1			0.111604	0.0273109	0.333453	3.01912	0
0.532301	0.336495	0.873276	2.6195	1			0.112249	0.0275705	0.334416	3.0126	0
0.533381	0.337676	0.873657	2.6128	1			0.112898	0.0278326	0.335383	3.00608	0
0.534464	0.338861	0.874038	2.6061	1			0.11355	0.0280972	0.336352	2.99956	0
0.53555	0.340051	0.874419	2.5994	1			0.114206	0.0283642	0.337324	2.99303	0
0.536637	0.341244	0.8748	2.5927	1			0.114866	0.0286338	0.338299	2.98651	0
0.537727	0.342442	0.875181	2.58601	1			0.11553	0.028906	0.339277	2.97999	0
0.538818	0.343644	0.875563	2.57931	1			0.116197	0.0291808	0.340257	2.97347	0
0.539913	0.34485	0.875945	2.57261	1			0.116869	0.0294582	0.34124	2.96695	0
0.541009	0.346061	0.876327	2.56591	1			0.117544	0.0297382	0.342227	2.96043	0
0.542107	0.347275	0.876709	2.55921	1			0.118223	0.0300208	0.343216	2.95391	0
0.543208	0.348494	0.877091	2.55251	1			0.118906	0.0303062	0.344207	2.94738	0
0.544311	0.349717	0.877473	2.54581	1			0.119594	0.0305943	0.345202	2.94086	0
0.545416	0.350945	0.877856	2.53911	1			0.120285	0.0308851	0.3462	2.93434	0
0.546524	0.352177	0.878239	2.53242	1			0.12098	0.0311787	0.3472	2.92782	0
0.547633	0.353413	0.878621	2.52572	1			0.121679	0.031475	0.348204	2.9213	0
0.548745	0.354653	0.879005	2.51902	1			0.122382	0.0317742	0.34921	2.91478	0
0.549571	0.355576	0.879289	2.51405	1			0.122726	0.031921	0.349701	2.9116	0
0.550398	0.3565	0.879573	2.50909	1			0.123071	0.0320685	0.350193	2.90842	0
0.551227	0.357428	0.879857	2.50412	1			0.123417	0.0322167	0.350686	2.90524	0
0.552056	0.358357	0.880142	2.49915	1			0.123764	0.0323656	0.35118	2.90206	0
0.552887	0.359289	0.880426	2.49419	1			0.124112	0.0325151	0.351674	2.89889	0
0.553719	0.360224	0.880711	2.48922	1			0.124461	0.0326654	0.352169	2.89571	0
0.554552	0.361161	0.880995	2.48425	1			0.124811	0.0328163	0.352664	2.89253	0
0.555387	0.3621	0.88128	2.47929	1			0.125162	0.0329679	0.35316	2.88935	0
0.556223	0.363042	0.881565	2.47432	1			0.125514	0.0331202	0.353657	2.88617	0
0.55706	0.363986	0.88185	2.46936	1			0.125866	0.0332733	0.354155	2.883	0
0.557898	0.364933	0.882135	2.46439	1			0.12622	0.033427	0.354653	2.87982	0
0.558738	0.365882	0.88242	2.45942	1			0.126575	0.0335815	0.355153	2.87664	0
0.559579	0.366834	0.882705	2.45446	1			0.126931	0.0337366	0.355652	2.87346	0
0.560421	0.367788	0.88299	2.44949	1			0.127288	0.0338925	0.356153	2.87029	0
0.561264	0.368744	0.883276	2.44452	1			0.127646	0.0340491	0.356654	2.86711	0
0.562109	0.369704	0.883561	2.43956	1			0.128005	0.0342065	0.357156	2.86393	0
0.562955	0.370665	0.883847	2.43459	1			0.128365	0.0343645	0.357658	2.86075	0
0.563802	0.371629	0.884133	2.42963	1			0.128726	0.0345233	0.358162	2.85757	0
0.56465	0.372596	0.884418	2.42466	1			0.129087	0.0346828	0.358666	2.8544	0
0.5655	0.373565	0.884704	2.41969	1			0.12945	0.0348431	0.35917	2.85122	0
0.566351	0.374536	0.88499	2.41473	1			0.129814	0.0350041	0.359676	2.84804	0
0.567203	0.375511	0.885276	2.40976	1			0.130179	0.0351658	0.360182	2.84486	0
0.568057	0.376487	0.885562	2.40479	1			0.130545	0.0353283	0.360689	2.84168	0
0.568912	0.377467	0.885849	2.39983	1			0.130912	0.0354915	0.361196	2.83851	0
0.569768	0.378448	0.886135	2.39486	1			0.13128	0.0356555	0.361704	2.83533	0
0.570626	0.379433	0.886421	2.3899	1			0.13165	0.0358203	0.362213	2.83215	0
0.571484	0.38042	0.886708	2.38493	1			0.13202	0.0359858	0.362723	2.82897	0
0.572344	0.381409	0.886994	2.37996	1			0.132391	0.0361521	0.363234	2.8258	0
0.573206	0.382401	0.887281	2.375	1			0.132763	0.0363191	0.363745	2.82262	0
0.574068	0.383396	0.887568	2.37003	1			0.133136	0.0364869	0.364257	2.81944	0
0.574932	0.384393	0.887855	2.36506	1			0.133511	0.0366555	0.364769	2.81626	0
0.575798	0.385393	0.888142	2.3601	1			0.133886	0.0368249	0.365282	2.81308	0
0.576664	0.386395	0.888429	2.35513	1			0.134262	0.036995	0.365796	2.80991	0
0.577532	0.3874	0.888716	2.35017	1			0.13464	0.037166	0.366311	2.80673	0
0.578401	0.388408	0.889003	2.3452	1			0.135018	0.0373377	0.366827	2.80355	0
0.579272	0.389418	0.889291	2.34023	1			0.135398	0.0375102	0.367343	2.80037	0
0.580143	0.390431	0.889578	2.33527	1			0.135779	0.0376835	0.36786	2.79719	0
0.581016	0.391446	0.889865	2.3303	1			0.136161	0.0378577	0.368377	2.79402	0
0.581891	0.392464	0.890153	2.32533	1			0.136543	0.0380326	0.368896	2.79084	0
0.582766	0.393485	0.890441	2.32037	1			0.136927	0.0382083	0.369415	2.78766	0
0.583643	0.394509	0.890729	2.3154	1			0.137312	0.0383849	0.369935	2.78448	0
0.584522	0.395535	0.891017	2.31044	1			0.137698	0.0385622	0.370455	2.78131	0
0.585401	0.396563	0.891305	2.30547	1			0.138085	0.0387404	0.370977	2.77813	0
0.586282	0.397595	0.891593	2.3005	1			0.138474	0.0389194	0.371499	2.77495	0
0.587165	0.398629	0.891881	2.29554	1			0.138863	0.0390992	0.372021	2.77177	0
0.588048	0.399666	0.892169	2.29057	1			0.139253	0.0392799	0.372545	2.76859	0
0.588933	0.400705	0.892457	2.2856	1			0.139645	0.0394614	0.373069	2.76542	0
0.58982	0.401748	0.892746	2.28064	1			0.140038	0.0396437	0.373594	2.76224	0
0.590707	0.402792	0.893034	2.27567	1			0.140431	0.0398269	0.37412	2.75906	0
0.591596	0.40384	0.893323	2.27071	1			0.140826	0.0400109	0.374646	2.75588	0
0.592487	0.40489	0.893612	2.26574	1			0.141222	0.0401958	0.375173	2.7527	0
0.593378	0.405944	0.893901	2.26077	1			0.141619	0.0403815	0.375701	2.74953	0
0.594271	0.406999	0.89419	2.25581	1			0.142017	0.0405681	0.37623	2.74635	0
0.595166	0.408058	0.894479	2.25084	1			0.142417	0.0407556	0.376759	2.74317	0
0.596061	0.409119	0.894768	2.24587	1			0.142817	0.0409439	0.37729	2.73999	0
0.596958	0.410183	0.895057	2.24091	1			0.143218	0.0411331	0.37782	2.73682	0
0.597857	0.41125	0.895346	2.23594	1			0.143621	0.0413231	0.378352	2.73364	0
0.598756	0.41232	0.895636	2.23098	1			0.144025	0.0415141	0.378884	2.73046	0
0.599658	0.413392	0.895925	2.22601	1			0.14443	0.0417059	0.379418	2.72728	0
0.60056	0.414468	0.896215	2.22104	1			0.144836	0.0418986	0.379952	2.7241	0
0.601464	0.415546	0.896504	2.21608	1			0.145243	0.0420922	0.380486	2.72093	0
0.602369	0.416626	0.896794	2.21111	1			0.145652	0.0422867	0.381022	2.71775	0
0.603275	0.41771	0.897084	2.20614	1			0.146061	0.0424821	0.381558	2.71457	0
0.604183	0.418797	0.897374	2.20118	1			0.146472	0.0426784	0.382095	2.71139	0
0.605093	0.419886	0.897664	2.19621	1			0.146884	0.0428756	0.382632	2.70821	0
0.606003	0.420978	0.897954	2.19125	1			0.147296	0.0430737	0.383171	2.70504	0
0.606915	0.422073	0.898244	2.18628	1			0.147711	0.0432727	0.38371	2.70186	0
0.607829	0.423171	0.898535	2.18131	1			0.148126	0.0434726	0.38425	2.69868	0
0.608743	0.424271	0.898825	2.17635	1			0.148542	0.0436735	0.384791	2.6955	0
0.609659	0.425375	0.899116	2.17138	1			0.14896	0.0438753	0.385332	2.69233	0
0.610577	0.426481	0.899406	2.16641	1			0.149379	0.044078	0.385874	2.68915	0
0.611496	0.42759	0.899697	2.16145	1			0.149799	0.0442817	0.386417	2.68597	0
0.612416	0.428703	0.899988	2.15648	1			0.15022	0.0444863	0.386961	2.68279	0
0.613338	0.429818	0.900279	2.15152	1			0.150642	0.0446919	0.387506	2.67961	0
0.614261	0.430936	0.90057	2.14655	1			0.151066	0.0448984	0.388051	2.67644	0
0.615185	0.432056	0.900861	2.14158	1			0.151491	0.0451058	0.388597	2.67326	0
0.616111	0.43318	0.901152	2.13662	1			0.151916	0.0453142	0.389144	2.67008	0
0.617038	0.434307	0.901443	2.13165	1			0.152344	0.0455236	0.389691	2.6669	0
0.617967	0.435436	0.901734	2.12669	1			0.152772	0.045734	0.39024	2.66372	0
0.618897	0.436569	0.902026	2.12172	1			0.153201	0.0459453	0.390789	2.66055	0
0.619828	0.437705	0.902317	2.11675	1			0.153632	0.0461576	0.391339	2.65737	0
0.620761	0.438843	0.902609	2.11179	1			0.154064	0.0463708	0.391889	2.65419	0
0.621695	0.439984	0.902901	2.10682	1			0.154497	0.0465851	0.392441	2.65101	0
0.622631	0.441129	0.903193	2.10185	1			0.154932	0.0468004	0.392993	2.64784	0
0.623568	0.442276	0.903485	2.09689	1			0.155367	0.0470166	0.393546	2.64466	0
0.624506	0.443426	0.903777	2.09192	1			0.155804	0.0472338	0.3941	2.64148	0
0.625446	0.44458	0.904069	2.08696	1			0.156242	0.0474521	0.394654	2.6383	0
0.626387	0.445736	0.904361	2.08199	1			0.156681	0.0476714	0.39521	2.63512	0
0.62733	0.446895	0.904653	2.07702	1			0.157122	0.0478916	0.395766	2.63195	0
0.628274	0.448058	0.904946	2.07206	1			0.157564	0.0481129	0.396323	2.62877	0
0.62922	0.449223	0.905238	2.06709	1			0.158007	0.0483352	0.396881	2.62559	0
0.630167	0.450392	0.905531	2.06212	1			0.158451	0.0485586	0.397439	2.62241	0
0.631115	0.451563	0.905823	2.05716	1			0.158896	0.0487829	0.397998	2.61923	0
0.632065	0.452738	0.906116	2.05219	1			0.159343	0.0490083	0.398558	2.61606	0
0.633016	0.453915	0.906409	2.04723	1			0.0355333	0.00417073	0.187971	4.31454	0
0.633969	0.455096	0.906702	2.04226	1			0.0357386	0.00421038	0.188514	4.30802	0
0.634923	0.456279	0.906995	2.03729	1			0.0359451	0.0042504	0.189059	4.3015	0
0.635878	0.457466	0.907288	2.03233	1			0.0361528	0.0042908	0.189606	4.29498	0
0.636835	0.458656	0.907582	2.02736	1			0.0363617	0.00433158	0.190153	4.28846	0
0.637793	0.459849	0.907875	2.02239	1			0.0365718	0.00437276	0.190703	4.28193	0
0.638753	0.461045	0.908168	2.01743	1			0.0367831	0.00441432	0.191254	4.27541	0
0.639715	0.462244	0.908462	2.01246	1			0.0369957	0.00445628	0.191807	4.26889	0
0.640677	0.463446	0.908755	2.0075	1			0.0372095	0.00449864	0.192361	4.26237	0
0.641641	0.464652	0.909049	2.00253	1			0.0374245	0.0045414	0.192917	4.25585	0
0.642607	0.46586	0.909343	1.99756	1			0.0376407	0.00458457	0.193475	4.24933	0
0.643574	0.467072	0.909637	1.9926	1			0.0378582	0.00462815	0.194034	4.2428	0
0.644543	0.468287	0.909931	1.98763	1			0.038077	0.00467214	0.194594	4.23628	0
0.645513	0.469505	0.910225	1.98266	1			0.038297	0.00471655	0.195157	4.22976	0
0.646484	0.470726	0.910519	1.9777	1			0.0385183	0.00476139	0.195721	4.22324	0
0.647457	0.47195	0.910814	1.97273	1			0.0387409	0.00480665	0.196286	4.21672	0
0.648431	0.473178	0.911108	1.96777	1			0.0389647	0.00485233	0.196854	4.2102	0
0.446615	0.248493	0.840952	3.19912	1			0.0391899	0.00489846	0.197423	4.20367	0
0.447522	0.249365	0.841319	3.19242	1			0.0394163	0.00494502	0.197993	4.19715	0
0.448431	0.250241	0.841685	3.18572	1			0.0396441	0.00499202	0.198565	4.19063	0
0.449341	0.251119	0.842052	3.17902	1			0.0398732	0.00503947	0.199139	4.18411	0
0.450254	0.252	0.842419	3.17232	1			0.0401036	0.00508738	0.199715	4.17759	0
0.451168	0.252885	0.842787	3.16562	1			0.0403353	0.00513573	0.200292	4.17107	0
0.452084	0.253773	0.843154	3.15892	1			0.0405684	0.00518455	0.200871	4.16454	0
0.453002	0.254663	0.843522	3.15223	1			0.0408028	0.00523383	0.201451	4.15802	0
0.453922	0.255557	0.84389	3.14553	1			0.0410386	0.00528358	0.202033	4.1515	0
0.454843	0.256454	0.844258	3.13883	1			0.0412757	0.00533381	0.202617	4.14498	0
0.455767	0.257354	0.844626	3.13213	1			0.0415142	0.00538451	0.203203	4.13846	0
0.456692	0.258258	0.844994	3.12543	1			0.0417541	0.00543569	0.20379	4.13194	0
0.45762	0.259164	0.845362	3.11873	1			0.0419954	0.00548736	0.204379	4.12542	0
0.458549	0.260074	0.845731	3.11203	1			0.0422381	0.00553952	0.204969	4.11889	0
0.45948	0.260986	0.8461	3.10533	1			0.0424821	0.00559217	0.205562	4.11237	0
0.460413	0.261902	0.846468	3.09864	1			0.0427276	0.00564533	0.206156	4.10585	0
0.461348	0.262822	0.846838	3.09194	1			0.0429745	0.00569899	0.206752	4.09933	0
0.462284	0.263744	0.847207	3.08524	1			0.0432228	0.00575316	0.207349	4.09281	0
0.463223	0.26467	0.847576	3.07854	1			0.0434726	0.00580785	0.207948	4.08629	0
0.464164	0.265599	0.847946	3.07184	1			0.0437238	0.00586305	0.208549	4.07976	0
0.465106	0.266531	0.848315	3.06514	1			0.0439764	0.00591878	0.209152	4.07324	0
0.466051	0.267467	0.848685	3.05844	1			0.0442305	0.00597504	0.209756	4.06672	0
0.466997	0.268405	0.849055	3.05174	1			0.0444861	0.00603184	0.210363	4.0602	0
0.467945	0.269348	0.849425	3.04504	1			0.0447432	0.00608917	0.210971	4.05368	0
0.468895	0.270293	0.849796	3.03835	1			0.0450017	0.00614705	0.21158	4.04716	0
0.469847	0.271242	0.850166	3.03165	1			0.0452618	0.00620548	0.212192	4.04063	0
0.470801	0.272194	0.850537	3.02495	1			0.0455233	0.00626447	0.212805	4.03411	0
0.471757	0.273149	0.850908	3.01825	1			0.0457864	0.00632402	0.21342	4.02759	0
0.472715	0.274108	0.851279	3.01155	1			0.0460509	0.00638413	0.214037	4.02107	0
0.473675	0.27507	0.85165	3.00485	1			0.046317	0.00644481	0.214655	4.01455	0
0.474637	0.276035	0.852021	2.99815	1			0.0465847	0.00650607	0.215276	4.00803	0
0.475601	0.277004	0.852393	2.99145	1			0.0468538	0.00656791	0.215898	4.0015	0
0.476566	0.277976	0.852764	2.98476	1			0.0471246	0.00663035	0.216522	3.99498	0
0.477534	0.278952	0.853136	2.97806	1			0.0473969	0.00669337	0.217147	3.98846	0
0.478503	0.279931	0.853508	2.97136	1			0.0476708	0.00675699	0.217775	3.98194	0
0.479475	0.280914	0.85388	2.96466	1			0.0479462	0.00682122	0.218404	3.97542	0
0.480449	0.2819	0.854253	2.95796	1			0.0482233	0.00688606	0.219035	3.9689	0
0.481424	0.282889	0.854625	2.95126	1			0.0485019	0.00695152	0.219668	3.96238	0
0.482402	0.283882	0.854998	2.94456	1			0.0487822	0.00701759	0.220303	3.95585	0
0.483381	0.284879	0.85537	2.93786	1			0.0490641	0.0070843	0.22094	3.94933	0
0.484363	0.285878	0.855743	2.93117	1			0.0493476	0.00715164	0.221578	3.94281	0
0.485346	0.286882	0.856117	2.92447	1			0.0496327	0.00721962	0.222219	3.93629	0
0.486332	0.287889	0.85649	2.91777	1			0.0499195	0.00728824	0.222861	3.92977	0
0.487319	0.288899	0.856863	2.91107	1			0.050208	0.00735752	0.223505	3.92325	0
0.488309	0.289913	0.857237	2.90437	1			0.0504981	0.00742746	0.224151	3.91672	0
0.4893	0.290931	0.857611	2.89767	1			0.0507899	0.00749806	0.224799	3.9102	0
0.490294	0.291952	0.857984	2.89097	1			0.0510834	0.00756933	0.225448	3.90368	0
0.491289	0.292977	0.858359	2.88427	1			0.0513786	0.00764128	0.2261	3.89716	0
0.492287	0.294005	0.858733	2.87758	1			0.0516755	0.00771391	0.226753	3.89064	0
0.493286	0.295037	0.859107	2.87088	1			0.0519741	0.00778723	0.227409	3.88412	0
0.494288	0.296072	0.859482	2.86418	1			0.0522744	0.00786126	0.228066	3.87759	0
0.495292	0.297112	0.859857	2.85748	1			0.0525764	0.00793598	0.228725	3.87107	0
0.496297	0.298155	0.860231	2.85078	1			0.0528802	0.00801141	0.229386	3.86455	0
0.497305	0.299201	0.860606	2.84408	1			0.0531858	0.00808757	0.230049	3.85803	0
0.498315	0.300251	0.860982	2.83738	1			0.0534931	0.00816444	0.230714	3.85151	0
0.499327	0.301305	0.861357	2.83068	1			0.0538022	0.00824205	0.23138	3.84499	0
0.50034	0.302363	0.861733	2.82399	1			0.0541131	0.00832039	0.232049	3.83847	0
0.501356	0.303424	0.862108	2.81729	1			0.0544258	0.00839948	0.23272	3.83194	0
0.502374	0.304489	0.862484	2.81059	1			0.0547403	0.00847932	0.233392	3.82542	0
0.503394	0.305558	0.86286	2.80389	1			0.0550566	0.00855992	0.234067	3.8189	0
0.504416	0.30663	0.863236	2.79719	1			0.0552114	0.00859947	0.234396	3.81572	0
0.505441	0.307706	0.863613	2.79049	1			0.0553666	0.00863921	0.234726	3.81254	0
0.506467	0.308786	0.863989	2.78379	1			0.0555223	0.00867913	0.235056	3.80937	0
0.507495	0.30987	0.864366	2.77709	1			0.0556784	0.00871923	0.235387	3.80619	0
0.508526	0.310958	0.864743	2.7704	1			0.055835	0.00875952	0.235718	3.80301	0
0.509558	0.312049	0.86512	2.7637	1			0.0559919	0.00879999	0.23605	3.79983	0
0.510593	0.313144	0.865497	2.757	1			0.0561494	0.00884065	0.236382	3.79666	0
0.51163	0.314244	0.865875	2.7503	1			0.0563072	0.0088815	0.236715	3.79348	0
0.512669	0.315347	0.866252	2.7436	1			0.0564655	0.00892254	0.237048	3.7903	0
0.51371	0.316453	0.86663	2.7369	1			0.0566243	0.00896377	0.237381	3.78712	0
0.514753	0.317564	0.867008	2.7302	1			0.0567835	0.00900519	0.237715	3.78394	0
0.515798	0.318679	0.867386	2.7235	1			0.0569431	0.00904679	0.23805	3.78077	0
0.516845	0.319797	0.867764	2.71681	1			0.0571032	0.00908859	0.238385	3.77759	0
0.517895	0.32092	0.868142	2.71011	1			0.0572638	0.00913059	0.23872	3.77441	0
0.518946	0.322046	0.868521	2.70341	1			0.0574248	0.00917278	0.239056	3.77123	0
0.52	0.323177	0.868899	2.69671	1			0.0575862	0.00921516	0.239392	3.76805	0
0.521056	0.324311	0.869278	2.69001	1			0.0577482	0.00925774	0.239729	3.76488	0
0.52184	0.325154	0.869559	2.68504	1			0.0579105	0.00930052	0.240067	3.7617	0
0.522625	0.326	0.86984	2.68008	1			0.0580733	0.00934349	0.240404	3.75852	0
0.523412	0.326848	0.870121	2.67511	1			0.0582366	0.00938666	0.240743	3.75534	0
0.524199	0.327698	0.870403	2.67015	1			0.0584003	0.00943004	0.241082	3.75217	0
0.524988	0.32855	0.870684	2.66518	1			0.0585645	0.00947361	0.241421	3.74899	0
0.525778	0.329405	0.870965	2.66021	1			0.0587292	0.00951738	0.241761	3.74581	0
0.52657	0.330262	0.871247	2.65525	1			0.0588943	0.00956136	0.242101	3.74263	0
0.527362	0.331121	0.871528	2.65028	1			0.0590599	0.00960554	0.242441	3.73945	0
0.528156	0.331982	0.87181	2.64531	1			0.0592259	0.00964992	0.242783	3.73628	0
0.528951	0.332845	0.872092	2.64035	1			0.0593925	0.00969451	0.243124	3.7331	0
0.529747	0.333711	0.872374	2.63538	1			0.0595594	0.0097393	0.243466	3.72992	0
0.530544	0.334579	0.872656	2.63042	1			0.0597269	0.00978431	0.243809	3.72674	0
0.531342	0.335449	0.872938	2.62545	1			0.0598948	0.00982951	0.244152	3.72356	0
0.532142	0.336322	0.87322	2.62048	1			0.0600632	0.00987493	0.244496	3.72039	0
0.532943	0.337197	0.873502	2.61552	1			0.0602321	0.00992056	0.24484	3.71721	0
0.533745	0.338074	0.873784	2.61055	1			0.0604014	0.0099664	0.245184	3.71403	0
0.534548	0.338953	0.874067	2.60558	1			0.0605713	0.0100125	0.245529	3.71085	0
0.535352	0.339835	0.874349	2.60062	1			0.0607416	0.0100587	0.245875	3.70768	0
0.536158	0.340718	0.874632	2.59565	1			0.0609123	0.0101052	0.246221	3.7045	0
0.536965	0.341605	0.874915	2.59069	1			0.0610836	0.0101519	0.246567	3.70132	0
0.537773	0.342493	0.875198	2.58572	1			0.0612553	0.0101988	0.246914	3.69814	0
0.538582	0.343384	0.87548	2.58075	1			0.0614276	0.0102459	0.247261	3.69496	0
0.539393	0.344277	0.875763	2.57579	1			0.0616003	0.0102933	0.247609	3.69179	0
0.540205	0.345173	0.876046	2.57082	1			0.0617735	0.0103408	0.247958	3.68861	0
0.541018	0.34607	0.87633	2.56585	1			0.0619471	0.0103886	0.248307	3.68543	0
0.541832	0.34697	0.876613	2.56089	1			0.0621213	0.0104366	0.248656	3.68225	0
0.542647	0.347873	0.876896	2.55592	1			0.062296	0.0104848	0.249006	3.67907	0
0.543464	0.348778	0.87718	2.55096	1			0.0624711	0.0105333	0.249356	3.6759	0
0.544282	0.349685	0.877463	2.54599	1			0.0626468	0.0105819	0.249707	3.67272	0
0.545101	0.350594	0.877747	2.54102	1			0.0628229	0.0106308	0.250059	3.66954	0
0.545921	0.351506	0.87803	2.53606	1			0.0629995	0.01068	0.250411	3.66636	0
0.546743	0.35242	0.878314	2.53109	1			0.0631766	0.0107293	0.250763	3.66319	0
0.547566	0.353337	0.878598	2.52613	1			0.0633543	0.0107789	0.251116	3.66001	0
0.54839	0.354256	0.878882	2.52116	1			0.0635324	0.0108287	0.251469	3.65683	0
0.549215	0.355178	0.879166	2.51619	1			0.063711	0.0108787	0.251823	3.65365	0
0.550042	0.356101	0.87945	2.51123	1			0.0638901	0.010929	0.252177	3.65047	0
0.550869	0.357028	0.879735	2.50626	1			0.0640698	0.0109795	0.252532	3.6473	0
0.551698	0.357956	0.880019	2.50129	1			0.0642499	0.0110302	0.252888	3.64412	0
0.552529	0.358887	0.880303	2.49633	1			0.0644305	0.0110812	0.253243	3.64094	0
0.55336	0.359821	0.880588	2.49136	1			0.0646117	0.0111324	0.2536	3.63776	0
0.554193	0.360757	0.880872	2.4864	1			0.0647934	0.0111838	0.253957	3.63458	0
0.555027	0.361695	0.881157	2.48143	1			0.0649755	0.0112355	0.254314	3.63141	0
0.555862	0.362636	0.881442	2.47646	1			0.0651582	0.0112874	0.254672	3.62823	0
0.556699	0.363579	0.881727	2.4715	1			0.0653414	0.0113396	0.25503	3.62505	0
0.557536	0.364524	0.882012	2.46653	1			0.0655251	0.011392	0.255389	3.62187	0
0.558376	0.365473	0.882297	2.46156	1			0.0657093	0.0114446	0.255749	3.6187	0
0.559216	0.366423	0.882582	2.4566	1			0.0658941	0.0114975	0.256108	3.61552	0
0.560057	0.367376	0.882867	2.45163	1			0.0660793	0.0115506	0.256469	3.61234	0
0.5609	0.368332	0.883153	2.44667	1			0.0662651	0.011604	0.25683	3.60916	0
0.561744	0.36929	0.883438	2.4417	1			0.0664514	0.0116576	0.257191	3.60598	0
0.56259	0.37025	0.883724	2.43673	1			0.0666383	0.0117115	0.257553	3.60281	0
0.563436	0.371213	0.884009	2.43177	1			0.0668256	0.0117656	0.257915	3.59963	0
0.564284	0.372179	0.884295	2.4268	1			0.0670135	0.0118199	0.258278	3.59645	0
0.565134	0.373147	0.884581	2.42183	1			0.0672019	0.0118745	0.258642	3.59327	0
0.565984	0.374117	0.884867	2.41687	1			0.0673909	0.0119294	0.259006	3.59009	0
0.566836	0.37509	0.885153	2.4119	1			0.0675803	0.0119845	0.25937	3.58692	0
0.567689	0.376066	0.885439	2.40694	1			0.0677703	0.0120399	0.259735	3.58374	0
0.568543	0.377044	0.885725	2.40197	1			0.0679609	0.0120955	0.260101	3.58056	0
0.569399	0.378025	0.886011	2.397	1			0.068152	0.0121514	0.260467	3.57738	0
0.570256	0.379008	0.886298	2.39204	1			0.0683436	0.0122076	0.260833	3.57421	0
0.571114	0.379994	0.886584	2.38707	1			0.0685357	0.012264	0.2612	3.57103	0
0.571973	0.380982	0.886871	2.3821	1			0.0687284	0.0123207	0.261568	3.56785	0
0.572834	0.381973	0.887157	2.37714	1			0.0689216	0.0123776	0.261936	3.56467	0
0.573696	0.382967	0.887444	2.37217	1			0.0691154	0.0124348	0.262304	3.56149	0
0.57456	0.383963	0.887731	2.36721	1			0.0693097	0.0124922	0.262674	3.55832	0
0.575424	0.384961	0.888018	2.36224	1			0.0695046	0.01255	0.263043	3.55514	0
0.57629	0.385963	0.888305	2.35727	1			0.0697	0.0126079	0.263413	3.55196	0
0.577158	0.386966	0.888592	2.35231	1			0.069896	0.0126662	0.263784	3.54878	0
0.578026	0.387973	0.888879	2.34734	1			0.0700925	0.0127247	0.264155	3.5456	0
0.578896	0.388982	0.889167	2.34237	1			0.0702896	0.0127835	0.264527	3.54243	0
0.579767	0.389994	0.889454	2.33741	1			0.0704872	0.0128426	0.264899	3.53925	0
0.58064	0.391008	0.889742	2.33244	1			0.0706854	0.0129019	0.265272	3.53607	0
0.581514	0.392025	0.890029	2.32748	1			0.0708841	0.0129615	0.265645	3.53289	0
0.582389	0.393045	0.890317	2.32251	1			0.0710834	0.0130214	0.266019	3.52972	0
0.583265	0.394067	0.890605	2.31754	1			0.0712833	0.0130816	0.266393	3.52654	0
0.584143	0.395092	0.890892	2.31258	1			0.0714837	0.013142	0.266768	3.52336	0
0.585022	0.39612	0.89118	2.30761	1			0.0716847	0.0132028	0.267144	3.52018	0
0.585902	0.39715	0.891468	2.30264	1			0.0718862	0.0132638	0.267519	3.517	0
0.586784	0.398183	0.891757	2.29768	1			0.0720883	0.0133251	0.267896	3.51383	0
0.587667	0.399218	0.892045	2.29271	1			0.072291	0.0133866	0.268273	3.51065	0
0.588552	0.400257	0.892333	2.28775	1			0.0724942	0.0134485	0.26865	3.50747	0
0.589437	0.401298	0.892622	2.28278	1			0.0726981	0.0135106	0.269028	3.50429	0
0.590324	0.402342	0.89291	2.27781	1			0.0729025	0.013573	0.269407	3.50111	0
0.591213	0.403388	0.893199	2.27285	1			0.0731074	0.0136358	0.269786	3.49794	0
0.592103	0.404437	0.893487	2.26788	1			0.073313	0.0136988	0.270166	3.49476	0
0.592994	0.405489	0.893776	2.26291	1			0.0735191	0.0137621	0.270546	3.49158	0
0.593886	0.406544	0.894065	2.25795	1			0.0737258	0.0138257	0.270927	3.4884	0
0.59478	0.407601	0.894354	2.25298	1			0.0363695	0.00433312	0.190174	4.28821	0
0.595675	0.408661	0.894643	2.24802	1			0.0365797	0.00437431	0.190724	4.28169	0
0.596571	0.409724	0.894932	2.24305	1			0.0367911	0.00441588	0.191275	4.27517	0
0.597469	0.41079	0.895221	2.23808	1			0.0370037	0.00445786	0.191828	4.26865	0
0.598368	0.411858	0.895511	2.23312	1			0.0372175	0.00450023	0.192382	4.26212	0
0.599269	0.41293	0.8958	2.22815	1			0.0374325	0.00454301	0.192938	4.2556	0
0.600171	0.414004	0.89609	2.22318	1			0.0376488	0.00458619	0.193495	4.24908	0
0.601074	0.415081	0.896379	2.21822	1			0.0378664	0.00462979	0.194055	4.24256	0
0.601979	0.41616	0.896669	2.21325	1			0.0380852	0.00467379	0.194615	4.23604	0
0.602884	0.417243	0.896959	2.20829	1			0.0383053	0.00471822	0.195178	4.22952	0
0.603792	0.418328	0.897249	2.20332	1			0.0385266	0.00476307	0.195742	4.223	0
0.6047	0.419416	0.897539	2.19835	1			0.0387492	0.00480835	0.196308	4.21647	0
0.60561	0.420507	0.897829	2.19339	1			0.0389731	0.00485405	0.196875	4.20995	0
0.606522	0.4216	0.898119	2.18842	1			0.0391983	0.00490019	0.197444	4.20343	0
0.607435	0.422697	0.898409	2.18345	1			0.0394248	0.00494677	0.198014	4.19691	0
0.608349	0.423796	0.8987	2.17849	1			0.0396526	0.00499379	0.198587	4.19039	0
0.609264	0.424899	0.89899	2.17352	1			0.0398818	0.00504126	0.199161	4.18387	0
0.610181	0.426004	0.899281	2.16856	1			0.0401122	0.00508918	0.199736	4.17734	0
0.611099	0.427112	0.899572	2.16359	1			0.040344	0.00513755	0.200313	4.17082	0
0.612019	0.428223	0.899862	2.15862	1			0.0405771	0.00518639	0.200892	4.1643	0
0.61294	0.429337	0.900153	2.15366	1			0.0408116	0.00523569	0.201473	4.15778	0
0.613863	0.430453	0.900444	2.14869	1			0.0410474	0.00528545	0.202055	4.15126	0
0.614786	0.431573	0.900735	2.14372	1			0.0412846	0.00533569	0.202639	4.14474	0
0.615712	0.432695	0.901026	2.13876	1			0.0415232	0.00538641	0.203225	4.13821	0
0.420916	0.224314	0.83031	3.39483	1			0.0417631	0.00543761	0.203812	4.13169	0
0.421771	0.225102	0.830672	3.38813	1			0.0420044	0.0054893	0.204401	4.12517	0
0.422628	0.225892	0.831034	3.38143	1			0.0422471	0.00554147	0.204992	4.11865	0
0.423486	0.226685	0.831396	3.37473	1			0.0424913	0.00559415	0.205584	4.11213	0
0.424346	0.22748	0.831759	3.36803	1			0.0427368	0.00564732	0.206178	4.10561	0
0.425207	0.228279	0.832121	3.36134	1			0.0429838	0.005701	0.206774	4.09909	0
0.426071	0.22908	0.832484	3.35464	1			0.0432321	0.0057552	0.207372	4.09256	0
0.426936	0.229884	0.832847	3.34794	1			0.0434819	0.0058099	0.207971	4.08604	0
0.427803	0.230691	0.83321	3.34124	1			0.0437332	0.00586513	0.208572	4.07952	0
0.428671	0.231501	0.833574	3.33454	1			0.0439859	0.00592088	0.209175	4.073	0
0.429542	0.232313	0.833937	3.32784	1			0.0442401	0.00597716	0.209779	4.06648	0
0.430414	0.233129	0.834301	3.32114	1			0.0444957	0.00603397	0.210385	4.05996	0
0.431288	0.233947	0.834664	3.31444	1			0.0447528	0.00609133	0.210993	4.05343	0
0.432163	0.234768	0.835028	3.30775	1			0.0450114	0.00614923	0.211603	4.04691	0
0.433041	0.235592	0.835392	3.30105	1			0.0452715	0.00620768	0.212215	4.04039	0
0.43392	0.236419	0.835757	3.29435	1			0.0455331	0.00626669	0.212828	4.03387	0
0.434801	0.237249	0.836121	3.28765	1			0.0457962	0.00632625	0.213443	4.02735	0
0.435684	0.238081	0.836486	3.28095	1			0.0460608	0.00638639	0.21406	4.02083	0
0.436569	0.238917	0.83685	3.27425	1			0.046327	0.00644709	0.214678	4.0143	0
0.437455	0.239756	0.837215	3.26755	1			0.0465947	0.00650837	0.215299	4.00778	0
0.438343	0.240597	0.83758	3.26085	1			0.0468639	0.00657024	0.215921	4.00126	0
0.439234	0.241442	0.837945	3.25416	1			0.0471347	0.00663269	0.216545	3.99474	0
0.440125	0.242289	0.838311	3.24746	1			0.0474071	0.00669574	0.217171	3.98822	0
0.441019	0.243139	0.838676	3.24076	1			0.047681	0.00675938	0.217798	3.9817	0
0.441915	0.243993	0.839042	3.23406	1			0.0479566	0.00682363	0.218428	3.97517	0
0.442812	0.244849	0.839408	3.22736	1			0.0482337	0.0068885	0.219059	3.96865	0
0.443711	0.245709	0.839774	3.22066	1			0.0485124	0.00695397	0.219692	3.96213	0
0.444612	0.246571	0.84014	3.21396	1			0.0487927	0.00702007	0.220327	3.95561	0
0.445515	0.247436	0.840506	3.20726	1			0.0490746	0.0070868	0.220964	3.94909	0
0.446419	0.248305	0.840873	3.20057	1			0.0493582	0.00715417	0.221602	3.94257	0
0.447326	0.249177	0.841239	3.19387	1			0.0496434	0.00722217	0.222243	3.93605	0
0.448234	0.250051	0.841606	3.18717	1			0.0499303	0.00729082	0.222885	3.92952	0
0.449144	0.250929	0.841973	3.18047	1			0.0502188	0.00736012	0.223529	3.923	0
0.450056	0.251809	0.84234	3.17377	1			0.050509	0.00743008	0.224175	3.91648	0
0.45097	0.252693	0.842707	3.16707	1			0.0508008	0.00750071	0.224823	3.90996	0
0.451886	0.25358	0.843075	3.16037	1			0.0510944	0.00757201	0.225473	3.90344	0
0.452803	0.25447	0.843442	3.15367	1			0.0513896	0.00764398	0.226124	3.89692	0
0.453723	0.255363	0.84381	3.14698	1			0.0516866	0.00771664	0.226778	3.89039	0
0.454644	0.25626	0.844178	3.14028	1			0.0519852	0.00778999	0.227433	3.88387	0
0.455567	0.257159	0.844546	3.13358	1			0.0522856	0.00786404	0.22809	3.87735	0
0.456492	0.258062	0.844914	3.12688	1			0.0525878	0.00793879	0.228749	3.87083	0
0.457419	0.258968	0.845283	3.12018	1			0.0528916	0.00801425	0.229411	3.86431	0
0.458348	0.259877	0.845651	3.11348	1			0.0531973	0.00809043	0.230074	3.85779	0
0.459278	0.260789	0.84602	3.10678	1			0.0535047	0.00816733	0.230738	3.85126	0
0.460211	0.261704	0.846389	3.10008	1			0.0538138	0.00824496	0.231405	3.84474	0
0.461145	0.262623	0.846758	3.09339	1			0.0541248	0.00832334	0.232074	3.83822	0
0.462082	0.263544	0.847127	3.08669	1			0.0544375	0.00840245	0.232745	3.8317	0
0.46302	0.264469	0.847496	3.07999	1			0.0547521	0.00848232	0.233417	3.82518	0
0.46396	0.265398	0.847866	3.07329	1			0.0550685	0.00856295	0.234092	3.81866	0
0.464902	0.266329	0.848235	3.06659	1			0.0553867	0.00864434	0.234768	3.81213	0
0.465846	0.267264	0.848605	3.05989	1			0.0557067	0.00872651	0.235447	3.80561	0
0.466792	0.268202	0.848975	3.05319	1			0.0560286	0.00880946	0.236127	3.79909	0
0.46774	0.269143	0.849345	3.04649	1			0.0563524	0.0088932	0.23681	3.79257	0
0.46869	0.270088	0.849716	3.0398	1			0.0565108	0.00893429	0.237143	3.78939	0
0.469641	0.271036	0.850086	3.0331	1			0.0566697	0.00897557	0.237477	3.78621	0
0.470595	0.271987	0.850457	3.0264	1			0.056829	0.00901704	0.237811	3.78304	0
0.47155	0.272942	0.850828	3.0197	1			0.0569888	0.00905871	0.238145	3.77986	0
0.472508	0.2739	0.851199	3.013	1			0.057149	0.00910057	0.23848	3.77668	0
0.473467	0.274861	0.85157	3.0063	1			0.0573097	0.00914262	0.238816	3.7735	0
0.474429	0.275826	0.851941	2.9996	1			0.0574708	0.00918486	0.239152	3.77033	0
0.475392	0.276794	0.852312	2.9929	1			0.0576324	0.0092273	0.239489	3.76715	0
0.476357	0.277766	0.852684	2.98621	1			0.0577945	0.00926993	0.239826	3.76397	0
0.477324	0.278741	0.853056	2.97951	1			0.057957	0.00931277	0.240163	3.76079	0
0.478294	0.279719	0.853428	2.97281	1			0.0581199	0.0093558	0.240501	3.75761	0
0.479265	0.280701	0.8538	2.96611	1			0.0582833	0.00939903	0.240839	3.75444	0
0.480238	0.281686	0.854172	2.95941	1			0.0584472	0.00944246	0.241178	3.75126	0
0.481213	0.282675	0.854545	2.95271	1			0.0586115	0.00948609	0.241518	3.74808	0
0.48219	0.283667	0.854917	2.94601	1			0.0587763	0.00952992	0.241858	3.7449	0
0.483169	0.284663	0.85529	2.93931	1			0.0589415	0.00957395	0.242198	3.74172	0
0.48415	0.285662	0.855663	2.93262	1			0.0591073	0.00961819	0.242539	3.73855	0
0.485133	0.286664	0.856036	2.92592	1			0.0592734	0.00966263	0.24288	3.73537	0
0.486118	0.287671	0.856409	2.91922	1			0.0594401	0.00970728	0.243222	3.73219	0
0.487105	0.28868	0.856782	2.91252	1			0.0596072	0.00975213	0.243564	3.72901	0
0.488094	0.289694	0.857156	2.90582	1			0.0597748	0.00979719	0.243907	3.72584	0
0.489085	0.29071	0.85753	2.89912	1			0.0599429	0.00984246	0.24425	3.72266	0
0.490079	0.291731	0.857904	2.89242	1			0.0601114	0.00988794	0.244594	3.71948	0
0.491074	0.292755	0.858278	2.88572	1			0.0602804	0.00993363	0.244938	3.7163	0
0.491813	0.293516	0.858555	2.88076	1			0.0604499	0.00997952	0.245283	3.71312	0
0.492553	0.29428	0.858833	2.87579	1			0.0606198	0.0100256	0.245628	3.70995	0
0.493294	0.295045	0.85911	2.87083	1			0.0607903	0.010072	0.245973	3.70677	0
0.494036	0.295812	0.859388	2.86586	1			0.0609612	0.0101185	0.246319	3.70359	0
0.49478	0.296582	0.859666	2.86089	1			0.0611326	0.0101653	0.246666	3.70041	0
0.495525	0.297353	0.859943	2.85593	1			0.0613045	0.0102122	0.247013	3.69723	0
0.49627	0.298127	0.860221	2.85096	1			0.0614768	0.0102594	0.247361	3.69406	0
0.497017	0.298902	0.860499	2.84599	1			0.0616497	0.0103068	0.247709	3.69088	0
0.497765	0.299679	0.860778	2.84103	1			0.061823	0.0103544	0.248057	3.6877	0
0.498514	0.300459	0.861056	2.83606	1			0.0619968	0.0104023	0.248406	3.68452	0
0.499264	0.30124	0.861334	2.8311	1			0.0621711	0.0104503	0.248756	3.68134	0
0.500016	0.302024	0.861612	2.82613	1			0.0623459	0.0104986	0.249106	3.67817	0
0.500768	0.302809	0.861891	2.82116	1			0.0625212	0.0105471	0.249457	3.67499	0
0.501522	0.303597	0.86217	2.8162	1			0.062697	0.0105959	0.249808	3.67181	0
0.502277	0.304387	0.862448	2.81123	1			0.0628733	0.0106448	0.250159	3.66863	0
0.503033	0.305178	0.862727	2.80626	1			0.06305	0.010694	0.250511	3.66546	0
0.50379	0.305972	0.863006	2.8013	1			0.0632273	0.0107434	0.250864	3.66228	0
0.504548	0.306768	0.863285	2.79633	1			0.0634051	0.0107931	0.251217	3.6591	0
0.505307	0.307566	0.863564	2.79137	1			0.0635833	0.0108429	0.25157	3.65592	0
0.506068	0.308366	0.863843	2.7864	1			0.0637621	0.010893	0.251924	3.65274	0
0.506829	0.309168	0.864122	2.78143	1			0.0639414	0.0109434	0.252279	3.64957	0
0.507592	0.309972	0.864401	2.77647	1			0.0641211	0.0109939	0.252634	3.64639	0
0.508356	0.310778	0.864681	2.7715	1			0.0643014	0.0110447	0.252989	3.64321	0
0.509121	0.311586	0.86496	2.76653	1			0.0644822	0.0110958	0.253345	3.64003	0
0.509887	0.312397	0.86524	2.76157	1			0.0646635	0.011147	0.253702	3.63685	0
0.510654	0.313209	0.865519	2.7566	1			0.0648453	0.0111985	0.254059	3.63368	0
0.511423	0.314024	0.865799	2.75164	1			0.0650276	0.0112503	0.254416	3.6305	0
0.512192	0.314841	0.866079	2.74667	1			0.0652105	0.0113023	0.254774	3.62732	0
0.512963	0.31566	0.866359	2.7417	1			0.0653938	0.0113545	0.255133	3.62414	0
0.513735	0.316481	0.866639	2.73674	1			0.0655777	0.011407	0.255492	3.62097	0
0.514508	0.317304	0.866919	2.73177	1			0.065762	0.0114597	0.255851	3.61779	0
0.515283	0.318129	0.867199	2.7268	1			0.0659469	0.0115126	0.256211	3.61461	0
0.516058	0.318957	0.86748	2.72184	1			0.0661323	0.0115658	0.256572	3.61143	0
0.516835	0.319786	0.86776	2.71687	1			0.0663183	0.0116193	0.256933	3.60825	0
0.517613	0.320618	0.868041	2.71191	1			0.0665047	0.0116729	0.257294	3.60508	0
0.518392	0.321452	0.868321	2.70694	1			0.0666917	0.0117269	0.257656	3.6019	0
0.519172	0.322288	0.868602	2.70197	1			0.0668792	0.0117811	0.258019	3.59872	0
0.519953	0.323126	0.868882	2.69701	1			0.0670672	0.0118355	0.258382	3.59554	0
0.520736	0.323967	0.869163	2.69204	1			0.0672558	0.0118902	0.258746	3.59236	0
0.521519	0.324809	0.869444	2.68707	1			0.0674449	0.0119451	0.25911	3.58919	0
0.522304	0.325654	0.869725	2.68211	1			0.0676345	0.0120003	0.259474	3.58601	0
0.52309	0.326501	0.870006	2.67714	1			0.0678247	0.0120558	0.259839	3.58283	0
0.523877	0.32735	0.870288	2.67218	1			0.0680154	0.0121115	0.260205	3.57965	0
0.524666	0.328202	0.870569	2.66721	1			0.0682066	0.0121674	0.260571	3.57648	0
0.525455	0.329055	0.87085	2.66224	1			0.0683984	0.0122237	0.260938	3.5733	0
0.526246	0.329911	0.871132	2.65728	1			0.0685907	0.0122801	0.261305	3.57012	0
0.527038	0.330769	0.871413	2.65231	1			0.0687835	0.0123369	0.261673	3.56694	0
0.527831	0.33163	0.871695	2.64734	1			0.0689769	0.0123939	0.262041	3.56376	0
0.528626	0.332492	0.871977	2.64238	1			0.0691708	0.0124511	0.26241	3.56059	0
0.529421	0.333357	0.872259	2.63741	1			0.0693653	0.0125087	0.262779	3.55741	0
0.530218	0.334224	0.87254	2.63245	1			0.0695603	0.0125665	0.263149	3.55423	0
0.531016	0.335093	0.872822	2.62748	1			0.0697559	0.0126245	0.263519	3.55105	0
0.531815	0.335965	0.873105	2.62251	1			0.069952	0.0126829	0.26389	3.54787	0
0.532615	0.336839	0.873387	2.61755	1			0.0701487	0.0127415	0.264261	3.5447	0
0.533417	0.337715	0.873669	2.61258	1			0.0703459	0.0128004	0.264633	3.54152	0
0.53422	0.338593	0.873951	2.60761	1			0.0705437	0.0128595	0.265005	3.53834	0
0.535024	0.339474	0.874234	2.60265	1			0.0707421	0.0129189	0.265378	3.53516	0
0.535829	0.340357	0.874517	2.59768	1			0.070941	0.0129786	0.265752	3.53199	0
0.536635	0.341242	0.874799	2.59272	1			0.0711404	0.0130386	0.266126	3.52881	0
0.537443	0.34213	0.875082	2.58775	1			0.0713404	0.0130988	0.2665	3.52563	0
0.538251	0.34302	0.875365	2.58278	1			0.071541	0.0131593	0.266875	3.52245	0
0.539062	0.343912	0.875648	2.57782	1			0.0717421	0.0132202	0.267251	3.51927	0
0.539873	0.344806	0.875931	2.57285	1			0.0719438	0.0132812	0.267627	3.5161	0
0.540685	0.345703	0.876214	2.56788	1			0.0721461	0.0133426	0.268003	3.51292	0
0.541499	0.346602	0.876497	2.56292	1			0.072349	0.0134043	0.268381	3.50974	0
0.542314	0.347504	0.87678	2.55795	1			0.0725524	0.0134662	0.268758	3.50656	0
0.54313	0.348408	0.877064	2.55299	1			0.0727564	0.0135284	0.269136	3.50338	0
0.543947	0.349314	0.877347	2.54802	1			0.0729609	0.0135909	0.269515	3.50021	0
0.544766	0.350222	0.877631	2.54305	1			0.073166	0.0136537	0.269894	3.49703	0
0.545586	0.351133	0.877914	2.53809	1			0.0733718	0.0137168	0.270274	3.49385	0
0.546407	0.352046	0.878198	2.53312	1			0.073578	0.0137802	0.270655	3.49067	0
0.547229	0.352962	0.878482	2.52815	1			0.0737849	0.0138439	0.271035	3.4875	0
0.548053	0.35388	0.878766	2.52319	1			0.0739924	0.0139078	0.271417	3.48432	0
0.548877	0.354801	0.87905	2.51822	1			0.0742004	0.0139721	0.271799	3.48114	0
0.549704	0.355723	0.879334	2.51326	1			0.074409	0.0140366	0.272181	3.47796	0
0.550531	0.356649	0.879618	2.50829	1			0.0746182	0.0141015	0.272564	3.47478	0
0.551359	0.357576	0.879903	2.50332	1			0.074828	0.0141667	0.272948	3.47161	0
0.552189	0.358506	0.880187	2.49836	1			0.0750384	0.0142321	0.273332	3.46843	0
0.55302	0.359439	0.880472	2.49339	1			0.0752494	0.0142979	0.273716	3.46525	0
0.553852	0.360374	0.880756	2.48843	1			0.0754609	0.0143639	0.274102	3.46207	0
0.554686	0.361311	0.881041	2.48346	1			0.0756731	0.0144303	0.274487	3.45889	0
0.555521	0.362251	0.881326	2.47849	1			0.0758859	0.014497	0.274874	3.45572	0
0.556357	0.363193	0.88161	2.47353	1			0.0760992	0.014564	0.27526	3.45254	0
0.557194	0.364138	0.881895	2.46856	1			0.0763132	0.0146313	0.275648	3.44936	0
0.558032	0.365085	0.88218	2.46359	1			0.0765277	0.0146989	0.276036	3.44618	0
0.558872	0.366034	0.882466	2.45863	1			0.0767429	0.0147668	0.276424	3.44301	0
0.559713	0.366986	0.882751	2.45366	1			0.0769587	0.014835	0.276813	3.43983	0
0.560556	0.367941	0.883036	2.4487	1			0.0694814	0.0125431	0.262999	3.55552	0
0.561399	0.368898	0.883322	2.44373	1			0.0698829	0.0126623	0.263759	3.54899	0
0.562244	0.369857	0.883607	2.43876	1			0.0702867	0.0127827	0.264521	3.54247	0
0.56309	0.370819	0.883893	2.4338	1			0.0706928	0.0129042	0.265286	3.53595	0
0.563938	0.371784	0.884178	2.42883	1			0.0711013	0.0130268	0.266053	3.52943	0
0.564786	0.372751	0.884464	2.42386	1			0.0715122	0.0131506	0.266821	3.52291	0
0.565636	0.37372	0.88475	2.4189	1			0.0719254	0.0132756	0.267593	3.51639	0
0.566488	0.374692	0.885036	2.41393	1			0.072341	0.0134018	0.268366	3.50987	0
0.56734	0.375667	0.885322	2.40897	1			0.072759	0.0135292	0.269141	3.50334	0
0.568194	0.376644	0.885608	2.404	1			0.0731795	0.0136578	0.269919	3.49682	0
0.569049	0.377624	0.885894	2.39903	1			0.0736023	0.0137876	0.270699	3.4903	0
0.569905	0.378606	0.886181	2.39407	1			0.0740276	0.0139187	0.271482	3.48378	0
0.570763	0.379591	0.886467	2.3891	1			0.0744554	0.014051	0.272266	3.47726	0
0.571622	0.380578	0.886754	2.38413	1			0.0748856	0.0141846	0.273053	3.47074	0
0.572482	0.381568	0.88704	2.37917	1			0.0753183	0.0143194	0.273842	3.46421	0
0.573344	0.38256	0.887327	2.3742	1			0.0757535	0.0144555	0.274633	3.45769	0
0.574207	0.383555	0.887614	2.36924	1			0.0761913	0.0145929	0.275427	3.45117	0
0.575071	0.384553	0.887901	2.36427	1			0.0766315	0.0147316	0.276223	3.44465	0
0.575936	0.385553	0.888188	2.3593	1			0.0770743	0.0148717	0.277021	3.43813	0
0.576803	0.386556	0.888475	2.35434	1			0.0775197	0.015013	0.277822	3.43161	0
0.577671	0.387561	0.888762	2.34937	1			0.0779676	0.0151557	0.278625	3.42508	0
0.57854	0.388569	0.889049	2.3444	1			0.0784182	0.0152998	0.27943	3.41856	0
0.579411	0.38958	0.889337	2.33944	1			0.0788713	0.0154452	0.280237	3.41204	0
0.580283	0.390593	0.889624	2.33447	1			0.0793271	0.015592	0.281047	3.40552	0
0.503556	0.305727	0.86292	2.80283	1			0.0797854	0.0157402	0.28186	3.399	0
0.504579	0.3068	0.863296	2.79613	1			0.0802465	0.0158899	0.282674	3.39248	0
0.505603	0.307877	0.863672	2.78943	1			0.0807102	0.0160409	0.283491	3.38595	0
0.50663	0.308958	0.864049	2.78273	1			0.0811765	0.0161934	0.28431	3.37943	0
0.507658	0.310042	0.864426	2.77603	1			0.0816456	0.0163473	0.285132	3.37291	0
0.508689	0.31113	0.864803	2.76934	1			0.0821174	0.0165027	0.285956	3.36639	0
0.509722	0.312222	0.86518	2.76264	1			0.0825919	0.0166595	0.286782	3.35987	0
0.510757	0.313318	0.865557	2.75594	1			0.0830691	0.0168179	0.287611	3.35335	0
0.511794	0.314418	0.865934	2.74924	1			0.0835491	0.0169778	0.288442	3.34683	0
0.512833	0.315522	0.866312	2.74254	1			0.0840319	0.0171391	0.289276	3.3403	0
0.513875	0.316629	0.86669	2.73584	1			0.0845175	0.0173021	0.290112	3.33378	0
0.514918	0.31774	0.867067	2.72914	1			0.0850059	0.0174665	0.29095	3.32726	0
0.515964	0.318856	0.867445	2.72244	1			0.0854971	0.0176326	0.291791	3.32074	0
0.517011	0.319975	0.867824	2.71574	1			0.0859911	0.0178002	0.292634	3.31422	0
0.518061	0.321098	0.868202	2.70905	1			0.086488	0.0179694	0.29348	3.3077	0
0.519113	0.322225	0.868581	2.70235	1			0.0869877	0.0181402	0.294328	3.30117	0
0.520167	0.323356	0.868959	2.69565	1			0.0874904	0.0183126	0.295179	3.29465	0
0.521223	0.324491	0.869338	2.68895	1			0.0879959	0.0184867	0.296032	3.28813	0
0.522281	0.32563	0.869717	2.68225	1			0.0885044	0.0186624	0.296887	3.28161	0
0.523342	0.326773	0.870096	2.67555	1			0.0890158	0.0188398	0.297745	3.27509	0
0.524405	0.32792	0.870476	2.66885	1			0.0895302	0.0190189	0.298606	3.26857	0
0.525469	0.329071	0.870855	2.66215	1			0.0900475	0.0191996	0.299469	3.26204	0
0.526536	0.330226	0.871235	2.65546	1			0.0905679	0.0193821	0.300334	3.25552	0
0.527605	0.331385	0.871615	2.64876	1			0.0910912	0.0195664	0.301202	3.249	0
0.528677	0.332548	0.871995	2.64206	1			0.0916176	0.0197524	0.302072	3.24248	0
0.52975	0.333715	0.872375	2.63536	1			0.092147	0.0199401	0.302945	3.23596	0
0.530826	0.334886	0.872755	2.62866	1			0.0926794	0.0201297	0.303821	3.22944	0
0.531904	0.336062	0.873136	2.62196	1			0.093215	0.020321	0.304699	3.22291	0
0.532984	0.337241	0.873517	2.61526	1			0.0937536	0.0205142	0.305579	3.21639	0
0.534066	0.338425	0.873897	2.60856	1			0.0942953	0.0207091	0.306463	3.20987	0
0.53515	0.339613	0.874278	2.60187	1			0.0948402	0.020906	0.307348	3.20335	0
0.536237	0.340805	0.87466	2.59517	1			0.0953882	0.0211047	0.308236	3.19683	0
0.537326	0.342001	0.875041	2.58847	1			0.0959394	0.0213053	0.309127	3.19031	0
0.538417	0.343201	0.875423	2.58177	1			0.0964938	0.0215078	0.310021	3.18379	0
0.53951	0.344406	0.875804	2.57507	1			0.0970514	0.0217123	0.310917	3.17726	0
0.540605	0.345615	0.876186	2.56837	1			0.0976122	0.0219187	0.311815	3.17074	0
0.541703	0.346828	0.876568	2.56167	1			0.0981762	0.022127	0.312716	3.16422	0
0.542803	0.348045	0.87695	2.55497	1			0.0987435	0.0223373	0.31362	3.1577	0
0.543905	0.349267	0.877333	2.54828	1			0.0993141	0.0225497	0.314526	3.15118	0
0.54501	0.350493	0.877715	2.54158	1			0.099888	0.022764	0.315435	3.14466	0
0.546116	0.351723	0.878098	2.53488	1			0.100465	0.0229804	0.316347	3.13813	0
0.547225	0.352958	0.878481	2.52818	1			0.101046	0.0231988	0.317261	3.13161	0
0.548336	0.354196	0.878864	2.52148	1			0.10163	0.0234193	0.318178	3.12509	0
0.54945	0.35544	0.879247	2.51478	1			0.102217	0.023642	0.319097	3.11857	0
0.550565	0.356687	0.87963	2.50808	1			0.102807	0.0238667	0.320019	3.11205	0
0.551683	0.357939	0.880014	2.50138	1			0.103402	0.0240935	0.320944	3.10553	0
0.552803	0.359195	0.880397	2.49469	1			0.103999	0.0243226	0.321872	3.099	0
0.553926	0.360456	0.880781	2.48799	1			0.1046	0.0245538	0.322802	3.09248	0
0.55505	0.361721	0.881165	2.48129	1			0.105204	0.0247872	0.323735	3.08596	0
0.556178	0.362991	0.881549	2.47459	1			0.105812	0.0250228	0.32467	3.07944	0
0.557307	0.364265	0.881934	2.46789	1			0.106424	0.0252606	0.325609	3.07292	0
0.558438	0.365544	0.882318	2.46119	1			0.107039	0.0255007	0.32655	3.0664	0
0.559572	0.366827	0.882703	2.45449	1			0.107657	0.0257431	0.327493	3.05987	0
0.560709	0.368114	0.883088	2.44779	1			0.10796	0.0258621	0.327954	3.0567	0
0.561847	0.369406	0.883473	2.4411	1			0.108263	0.0259816	0.328416	3.05352	0
0.562988	0.370703	0.883858	2.4344	1			0.108568	0.0261016	0.328878	3.05034	0
0.564131	0.372004	0.884243	2.4277	1			0.108873	0.0262222	0.329341	3.04716	0
0.565276	0.37331	0.884629	2.421	1			0.109179	0.0263434	0.329804	3.04399	0
0.566424	0.37462	0.885015	2.4143	1			0.109486	0.0264651	0.330268	3.04081	0
0.567574	0.375935	0.885401	2.4076	1			0.109794	0.0265874	0.330733	3.03763	0
0.568727	0.377254	0.885787	2.4009	1			0.110103	0.0267102	0.331198	3.03445	0
0.569882	0.378578	0.886173	2.3942	1			0.110412	0.0268337	0.331664	3.03127	0
0.571039	0.379907	0.886559	2.38751	1			0.110723	0.0269576	0.332131	3.0281	0
0.572198	0.381241	0.886946	2.38081	1			0.111034	0.0270822	0.332598	3.02492	0
0.57336	0.382579	0.887332	2.37411	1			0.111346	0.0272073	0.333066	3.02174	0
0.574524	0.383922	0.887719	2.36741	1			0.111659	0.0273331	0.333535	3.01856	0
0.575691	0.385269	0.888106	2.36071	1			0.111973	0.0274594	0.334004	3.01538	0
0.57686	0.386621	0.888494	2.35401	1			0.112288	0.0275862	0.334474	3.01221	0
0.578031	0.387978	0.888881	2.34731	1			0.112604	0.0277137	0.334945	3.00903	0
0.579205	0.38934	0.889268	2.34061	1			0.11292	0.0278417	0.335416	3.00585	0
0.580381	0.390707	0.889656	2.33392	1			0.113238	0.0279704	0.335888	3.00267	0
0.581559	0.392078	0.890044	2.32722	1			0.113556	0.0280996	0.336361	2.9995	0
0.58274	0.393454	0.890432	2.32052	1			0.113875	0.0282295	0.336834	2.99632	0
0.583923	0.394835	0.89082	2.31382	1			0.114195	0.0283599	0.337308	2.99314	0
0.585109	0.396221	0.891209	2.30712	1			0.114517	0.0284909	0.337783	2.98996	0
0.586297	0.397612	0.891597	2.30042	1			0.114839	0.0286226	0.338258	2.98678	0
0.587487	0.399007	0.891986	2.29372	1			0.115161	0.0287548	0.338734	2.98361	0
0.588371	0.400045	0.892274	2.28876	1			0.115485	0.0288877	0.339211	2.98043	0
0.589257	0.401086	0.892563	2.28379	1			0.11581	0.0290212	0.339688	2.97725	0
0.590144	0.402129	0.892851	2.27882	1			0.116135	0.0291553	0.340166	2.97407	0
0.591032	0.403175	0.89314	2.27386	1			0.116462	0.02929	0.340645	2.97089	0
0.591921	0.404223	0.893429	2.26889	1			0.116789	0.0294253	0.341124	2.96772	0
0.592812	0.405275	0.893717	2.26393	1			0.117118	0.0295613	0.341604	2.96454	0
0.593704	0.406329	0.894006	2.25896	1			0.117447	0.0296979	0.342085	2.96136	0
0.594598	0.407386	0.894295	2.25399	1			0.117777	0.0298351	0.342566	2.95818	0
0.595493	0.408445	0.894584	2.24903	1			0.118108	0.029973	0.343048	2.95501	0
0.596389	0.409508	0.894873	2.24406	1			0.11844	0.0301115	0.343531	2.95183	0
0.597286	0.410573	0.895163	2.23909	1			0.118773	0.0302506	0.344015	2.94865	0
0.598185	0.411641	0.895452	2.23413	1			0.119107	0.0303904	0.344499	2.94547	0
0.599085	0.412711	0.895741	2.22916	1			0.119442	0.0305308	0.344983	2.94229	0
0.599987	0.413785	0.896031	2.2242	1			0.119778	0.0306719	0.345469	2.93912	0
0.60089	0.414861	0.89632	2.21923	1			0.120115	0.0308136	0.345955	2.93594	0
0.601794	0.41594	0.89661	2.21426	1			0.120453	0.030956	0.346442	2.93276	0
0.6027	0.417022	0.8969	2.2093	1			0.120791	0.031099	0.346929	2.92958	0
0.603607	0.418107	0.89719	2.20433	1			0.121131	0.0312427	0.347418	2.9264	0
0.604515	0.419194	0.89748	2.19936	1			0.121471	0.031387	0.347906	2.92323	0
0.605425	0.420284	0.89777	2.1944	1			0.121813	0.0315321	0.348396	2.92005	0
0.606336	0.421378	0.89806	2.18943	1			0.122155	0.0316778	0.348886	2.91687	0
0.607249	0.422473	0.89835	2.18447	1			0.122499	0.0318241	0.349377	2.91369	0
0.608163	0.423572	0.898641	2.1795	1			0.122843	0.0319712	0.349869	2.91052	0
0.609078	0.424674	0.898931	2.17453	1			0.123189	0.0321189	0.350361	2.90734	0
0.609994	0.425779	0.899222	2.16957	1			0.123535	0.0322673	0.350854	2.90416	0
0.610912	0.426886	0.899512	2.1646	1			0.123882	0.0324164	0.351348	2.90098	0
0.611832	0.427996	0.899803	2.15963	1			0.124231	0.0325662	0.351842	2.8978	0
0.612753	0.42911	0.900094	2.15467	1			0.12458	0.0327167	0.352337	2.89463	0
0.613675	0.430226	0.900385	2.1497	1			0.12493	0.0328678	0.352833	2.89145	0
0.614598	0.431345	0.900676	2.14474	1			0.125281	0.0330197	0.35333	2.88827	0
0.615523	0.432467	0.900967	2.13977	1			0.125634	0.0331723	0.353827	2.88509	0
0.616449	0.433591	0.901258	2.1348	1			0.125987	0.0333256	0.354325	2.88191	0
0.617377	0.434719	0.901549	2.12984	1			0.126341	0.0334795	0.354823	2.87874	0
0.618306	0.43585	0.901841	2.12487	1			0.126696	0.0336342	0.355323	2.87556	0
0.619237	0.436983	0.902132	2.1199	1			0.127053	0.0337896	0.355823	2.87238	0
0.620169	0.43812	0.902424	2.11494	1			0.12741	0.0339458	0.356323	2.8692	0
0.621102	0.43926	0.902716	2.10997	1			0.127768	0.0341026	0.356825	2.86603	0
0.622037	0.440402	0.903007	2.10501	1			0.128127	0.0342602	0.357327	2.86285	0
0.622973	0.441547	0.903299	2.10004	1			0.128487	0.0344185	0.35783	2.85967	0
0.62391	0.442696	0.903591	2.09507	1			0.128849	0.0345775	0.358333	2.85649	0
0.624849	0.443847	0.903883	2.09011	1			0.129211	0.0347373	0.358837	2.85331	0
0.62579	0.445002	0.904175	2.08514	1			0.129574	0.0348978	0.359342	2.85014	0
0.626731	0.446159	0.904468	2.08018	1			0.129939	0.0350591	0.359848	2.84696	0
0.627675	0.44732	0.90476	2.07521	1			0.130304	0.0352211	0.360354	2.84378	0
0.628619	0.448483	0.905052	2.07024	1			0.13067	0.0353838	0.360861	2.8406	0
0.629565	0.44965	0.905345	2.06528	1			0.131038	0.0355473	0.361369	2.83742	0
0.630513	0.450819	0.905638	2.06031	1			0.131406	0.0357115	0.361878	2.83425	0
0.631462	0.451992	0.90593	2.05534	1			0.131775	0.0358765	0.362387	2.83107	0
0.632412	0.453167	0.906223	2.05038	1			0.132146	0.0360423	0.362897	2.82789	0
0.633364	0.454346	0.906516	2.04541	1			0.132517	0.0362089	0.363408	2.82471	0
0.634317	0.455528	0.906809	2.04045	1			0.13289	0.0363762	0.363919	2.82154	0
0.635271	0.456712	0.907102	2.03548	1			0.133264	0.0365442	0.364431	2.81836	0
0.636227	0.4579	0.907395	2.03051	1			0.133638	0.0367131	0.364944	2.81518	0
0.637185	0.459091	0.907689	2.02555	1			0.134014	0.0368827	0.365457	2.812	0
0.638144	0.460285	0.907982	2.02058	1			0.134391	0.0370532	0.365972	2.80882	0
0.639104	0.461483	0.908275	2.01561	1			0.134769	0.0372244	0.366487	2.80565	0
0.640066	0.462683	0.908569	2.01065	1			0.135148	0.0373964	0.367002	2.80247	0
0.641029	0.463886	0.908863	2.00568	1			0.135528	0.0375692	0.367519	2.79929	0
0.641994	0.465093	0.909156	2.00072	1			0.135909	0.0377427	0.368036	2.79611	0
0.64296	0.466303	0.90945	1.99575	1			0.136291	0.0379171	0.368554	2.79293	0
0.643928	0.467515	0.909744	1.99078	1			0.136674	0.0380923	0.369072	2.78976	0
0.644897	0.468731	0.910038	1.98582	1			0.137058	0.0382683	0.369592	2.78658	0
0.645867	0.469951	0.910332	1.98085	1			0.137444	0.0384452	0.370112	2.7834	0
0.646839	0.471173	0.910627	1.97588	1			0.13783	0.0386228	0.370633	2.78022	0
0.647813	0.472398	0.910921	1.97092	1			0.0635864	0.0108438	0.251576	3.65587	0
0.648788	0.473627	0.911215	1.96595	1			0.0639539	0.0109469	0.252303	3.64935	0
0.649764	0.474859	0.91151	1.96099	1			0.0643234	0.0110509	0.253033	3.64282	0
0.650742	0.476094	0.911805	1.95602	1			0.0646951	0.011156	0.253764	3.6363	0
0.651721	0.477332	0.912099	1.95105	1			0.0650689	0.011262	0.254497	3.62978	0
0.652702	0.478574	0.912394	1.94609	1			0.0654449	0.0113691	0.255233	3.62326	0
0.653684	0.479819	0.912689	1.94112	1			0.0658231	0.0114771	0.25597	3.61674	0
0.654668	0.481067	0.912984	1.93615	1			0.0662035	0.0115862	0.25671	3.61022	0
0.655653	0.482318	0.913279	1.93119	1			0.066586	0.0116964	0.257452	3.60369	0
0.65664	0.483572	0.913574	1.92622	1			0.0669708	0.0118076	0.258196	3.59717	0
0.657628	0.48483	0.91387	1.92126	1			0.0673577	0.0119198	0.258942	3.59065	0
0.658618	0.486091	0.914165	1.91629	1			0.067747	0.0120331	0.25969	3.58413	0
0.659609	0.487355	0.91446	1.91132	1			0.0681384	0.0121475	0.260441	3.57761	0
0.660602	0.488623	0.914756	1.90636	1			0.0685322	0.0122629	0.261193	3.57109	0
0.661596	0.489894	0.915052	1.90139	1			0.0689282	0.0123795	0.261948	3.56456	0
0.372925	0.181988	0.808988	3.79461	1			0.0693265	0.0124972	0.262705	3.55804	0
0.373682	0.182627	0.809341	3.78791	1			0.0697271	0.012616	0.263464	3.55152	0
0.374441	0.183268	0.809694	3.78122	1			0.07013	0.0127359	0.264226	3.545	0
0.375201	0.183911	0.810047	3.77452	1			0.0705352	0.0128569	0.264989	3.53848	0
0.375963	0.184557	0.8104	3.76782	1			0.0709428	0.0129792	0.265755	3.53196	0
0.376727	0.185205	0.810753	3.76112	1			0.0713527	0.0131025	0.266523	3.52543	0
0.377492	0.185855	0.811107	3.75442	1			0.071765	0.0132271	0.267294	3.51891	0
0.378258	0.186507	0.81146	3.74772	1			0.0721797	0.0133528	0.268066	3.51239	0
0.379026	0.187162	0.811814	3.74102	1			0.0725968	0.0134797	0.268841	3.50587	0
0.379796	0.187818	0.812168	3.73432	1			0.0730163	0.0136079	0.269618	3.49935	0
0.380567	0.188478	0.812522	3.72763	1			0.0734382	0.0137372	0.270397	3.49283	0
0.38134	0.189139	0.812876	3.72093	1			0.0738625	0.0138678	0.271178	3.48631	0
0.382114	0.189803	0.813231	3.71423	1			0.0742894	0.0139996	0.271962	3.47978	0
0.38289	0.190469	0.813585	3.70753	1			0.0747186	0.0141327	0.272748	3.47326	0
0.383667	0.191138	0.81394	3.70083	1			0.0751504	0.014267	0.273536	3.46674	0
0.384446	0.191809	0.814295	3.69413	1			0.0755846	0.0144026	0.274327	3.46022	0
0.385227	0.192482	0.81465	3.68743	1			0.0760214	0.0145395	0.275119	3.4537	0
0.386009	0.193158	0.815005	3.68073	1			0.0764607	0.0146777	0.275914	3.44718	0
0.386793	0.193836	0.81536	3.67404	1			0.0769025	0.0148173	0.276712	3.44065	0
0.387578	0.194516	0.815716	3.66734	1			0.0773469	0.0149581	0.277511	3.43413	0
0.388365	0.195199	0.816072	3.66064	1			0.0777938	0.0151003	0.278313	3.42761	0
0.389154	0.195884	0.816427	3.65394	1			0.0782433	0.0152438	0.279118	3.42109	0
0.389944	0.196571	0.816783	3.64724	1			0.0786954	0.0153887	0.279924	3.41457	0
0.390736	0.197261	0.817139	3.64054	1			0.0791502	0.015535	0.280733	3.40805	0
0.391529	0.197954	0.817496	3.63384	1			0.0796075	0.0156827	0.281545	3.40152	0
0.392324	0.198648	0.817852	3.62714	1			0.0800675	0.0158317	0.282358	3.395	0
0.393121	0.199346	0.818209	3.62045	1			0.0805302	0.0159822	0.283174	3.38848	0
0.393919	0.200045	0.818566	3.61375	1			0.0809955	0.0161341	0.283993	3.38196	0
0.394719	0.200747	0.818922	3.60705	1			0.0814636	0.0162875	0.284813	3.37544	0
0.39552	0.201452	0.819279	3.60035	1			0.0819343	0.0164423	0.285636	3.36892	0
0.396323	0.202159	0.819637	3.59365	1			0.0824077	0.0165986	0.286462	3.36239	0
0.397128	0.202869	0.819994	3.58695	1			0.0828839	0.0167564	0.28729	3.35587	0
0.397934	0.203581	0.820352	3.58025	1			0.0833628	0.0169157	0.28812	3.34935	0
0.398742	0.204295	0.820709	3.57355	1			0.0838445	0.0170764	0.288953	3.34283	0
0.399552	0.205012	0.821067	3.56686	1			0.084329	0.0172388	0.289788	3.33631	0
0.400363	0.205732	0.821425	3.56016	1			0.0848163	0.0174026	0.290625	3.32979	0
0.401176	0.206454	0.821783	3.55346	1			0.0853064	0.017568	0.291465	3.32327	0
0.401991	0.207179	0.822141	3.54676	1			0.0857994	0.017735	0.292307	3.31674	0
0.402807	0.207906	0.8225	3.54006	1			0.0862951	0.0179036	0.293152	3.31022	0
0.403625	0.208636	0.822859	3.53336	1			0.0867938	0.0180738	0.293999	3.3037	0
0.404445	0.209368	0.823217	3.52666	1			0.0872953	0.0182456	0.294849	3.29718	0
0.405266	0.210103	0.823576	3.51996	1			0.0877997	0.018419	0.295701	3.29066	0
0.406089	0.21084	0.823935	3.51327	1			0.0883071	0.0185941	0.296555	3.28414	0
0.406913	0.21158	0.824295	3.50657	1			0.0888173	0.0187708	0.297413	3.27761	0
0.407739	0.212323	0.824654	3.49987	1			0.0893306	0.0189493	0.298272	3.27109	0
0.408567	0.213068	0.825013	3.49317	1			0.0898468	0.0191294	0.299134	3.26457	0
0.409397	0.213816	0.825373	3.48647	1			0.0903659	0.0193112	0.299998	3.25805	0
0.410228	0.214566	0.825733	3.47977	1			0.0908881	0.0194948	0.300865	3.25153	0
0.411061	0.21532	0.826093	3.47307	1			0.0914133	0.0196801	0.301735	3.24501	0
0.411896	0.216075	0.826453	3.46637	1			0.0919415	0.0198672	0.302607	3.23848	0
0.412732	0.216834	0.826814	3.45968	1			0.0924728	0.020056	0.303481	3.23196	0
0.41357	0.217595	0.827174	3.45298	1			0.0930071	0.0202466	0.304358	3.22544	0
0.41441	0.218359	0.827535	3.44628	1			0.0935445	0.0204391	0.305238	3.21892	0
0.415251	0.219125	0.827895	3.43958	1			0.0940851	0.0206334	0.30612	3.2124	0
0.416095	0.219894	0.828256	3.43288	1			0.0946287	0.0208295	0.307005	3.20588	0
0.416939	0.220666	0.828618	3.42618	1			0.0951755	0.0210275	0.307892	3.19936	0
0.417786	0.22144	0.828979	3.41948	1			0.0957255	0.0212274	0.308782	3.19283	0
0.418634	0.222218	0.82934	3.41278	1			0.0962786	0.0214292	0.309674	3.18631	0
0.419484	0.222998	0.829702	3.40609	1			0.096835	0.0216328	0.310569	3.17979	0
0.420336	0.22378	0.830064	3.39939	1			0.0973945	0.0218385	0.311467	3.17327	0
0.42119	0.224566	0.830426	3.39269	1			0.0979573	0.0220461	0.312367	3.16675	0
0.422045	0.225354	0.830788	3.38599	1			0.0985233	0.0222556	0.313269	3.16023	0
0.422902	0.226145	0.83115	3.37929	1			0.0988003	0.0223585	0.31371	3.15705	0
0.42376	0.226939	0.831512	3.37259	1			0.0990781	0.0224618	0.314152	3.15387	0
0.424621	0.227735	0.831875	3.36589	1			0.0993567	0.0225655	0.314594	3.15069	0
0.425483	0.228535	0.832237	3.35919	1			0.099636	0.0226698	0.315036	3.14751	0
0.426347	0.229337	0.8326	3.3525	1			0.0999162	0.0227746	0.31548	3.14434	0
0.427213	0.230142	0.832963	3.3458	1			0.100197	0.0228798	0.315924	3.14116	0
0.42808	0.230949	0.833326	3.3391	1			0.100479	0.0229855	0.316368	3.13798	0
0.428949	0.23176	0.83369	3.3324	1			0.100761	0.0230917	0.316813	3.1348	0
0.42982	0.232573	0.834053	3.3257	1			0.101045	0.0231984	0.317259	3.13162	0
0.430693	0.23339	0.834417	3.319	1			0.101329	0.0233056	0.317706	3.12845	0
0.431567	0.234209	0.834781	3.3123	1			0.101614	0.0234133	0.318153	3.12527	0
0.432444	0.235031	0.835145	3.3056	1			0.101899	0.0235215	0.3186	3.12209	0
0.433322	0.235856	0.835509	3.29891	1			0.102186	0.0236302	0.319049	3.11891	0
0.434202	0.236684	0.835873	3.29221	1			0.102473	0.0237393	0.319498	3.11574	0
0.435083	0.237515	0.836238	3.28551	1			0.102761	0.023849	0.319947	3.11256	0
0.435738	0.238132	0.836508	3.28054	1			0.10305	0.0239592	0.320398	3.10938	0
0.436394	0.238752	0.836778	3.27558	1			0.10334	0.0240699	0.320848	3.1062	0
0.437051	0.239373	0.837049	3.27061	1			0.10363	0.0241812	0.3213	3.10302	0
0.437708	0.239995	0.837319	3.26564	1			0.103922	0.0242929	0.321752	3.09985	0
0.438367	0.240619	0.83759	3.26068	1			0.104214	0.0244051	0.322205	3.09667	0
0.433717	0.236228	0.835673	3.29589	1			0.104507	0.0245179	0.322658	3.09349	0
0.434598	0.237057	0.836037	3.28919	1			0.104801	0.0246312	0.323112	3.09031	0
0.43548	0.237889	0.836401	3.2825	1			0.105095	0.024745	0.323567	3.08713	0
0.436365	0.238724	0.836766	3.2758	1			0.105391	0.0248593	0.324022	3.08396	0
0.437251	0.239562	0.837131	3.2691	1			0.105687	0.0249742	0.324478	3.08078	0
0.438138	0.240403	0.837496	3.2624	1			0.105984	0.0250896	0.324935	3.0776	0
0.439028	0.241247	0.837861	3.2557	1			0.106282	0.0252055	0.325392	3.07442	0
0.43992	0.242093	0.838226	3.249	1			0.106581	0.025322	0.32585	3.07125	0
0.440813	0.242943	0.838592	3.2423	1			0.106881	0.025439	0.326308	3.06807	0
0.441708	0.243796	0.838958	3.2356	1			0.107181	0.0255565	0.326768	3.06489	0
0.442605	0.244651	0.839323	3.22891	1			0.107483	0.0256746	0.327227	3.06171	0
0.443503	0.24551	0.839689	3.22221	1			0.107785	0.0257933	0.327688	3.05853	0
0.444404	0.246372	0.840055	3.21551	1			0.108088	0.0259124	0.328149	3.05536	0
0.445306	0.247237	0.840422	3.20881	1			0.108392	0.0260322	0.328611	3.05218	0
0.44621	0.248104	0.840788	3.20211	1			0.108697	0.0261524	0.329073	3.049	0
0.447116	0.248975	0.841155	3.19541	1			0.109002	0.0262733	0.329536	3.04582	0
0.448024	0.249849	0.841521	3.18871	1			0.109309	0.0263947	0.33	3.04264	0
0.448934	0.250726	0.841888	3.18201	1			0.109616	0.0265166	0.330464	3.03947	0
0.449846	0.251606	0.842255	3.17532	1			0.109924	0.0266392	0.330929	3.03629	0
0.450759	0.252489	0.842623	3.16862	1			0.110233	0.0267623	0.331395	3.03311	0
0.451674	0.253375	0.84299	3.16192	1			0.110543	0.0268859	0.331861	3.02993	0
0.452591	0.254265	0.843357	3.15522	1			0.110854	0.0270101	0.332328	3.02676	0
0.45351	0.255157	0.843725	3.14852	1			0.111166	0.0271349	0.332796	3.02358	0
0.454431	0.256053	0.844093	3.14182	1			0.111478	0.0272603	0.333264	3.0204	0
0.455354	0.256952	0.844461	3.13512	1			0.111792	0.0273863	0.333733	3.01722	0
0.456278	0.257853	0.844829	3.12842	1			0.112106	0.0275128	0.334203	3.01404	0
0.457205	0.258758	0.845198	3.12173	1			0.112421	0.0276399	0.334673	3.01087	0
0.458133	0.259667	0.845566	3.11503	1			0.112737	0.0277677	0.335144	3.00769	0
0.459064	0.260578	0.845935	3.10833	1			0.113054	0.027896	0.335616	3.00451	0
0.459996	0.261493	0.846304	3.10163	1			0.113372	0.0280249	0.336088	3.00133	0
0.46093	0.262411	0.846673	3.09493	1			0.113691	0.0281543	0.336561	2.99815	0
0.461866	0.263332	0.847042	3.08823	1			0.11401	0.0282844	0.337034	2.99498	0
0.462803	0.264256	0.847411	3.08153	1			0.114331	0.0284151	0.337509	2.9918	0
0.463743	0.265183	0.847781	3.07483	1			0.114652	0.0285464	0.337984	2.98862	0
0.464685	0.266114	0.84815	3.06814	1			0.114975	0.0286783	0.338459	2.98544	0
0.465628	0.267048	0.84852	3.06144	1			0.115298	0.0288108	0.338935	2.98227	0
0.466574	0.267985	0.84889	3.05474	1			0.115622	0.028944	0.339412	2.97909	0
0.467521	0.268926	0.84926	3.04804	1			0.115947	0.0290777	0.33989	2.97591	0
0.46847	0.26987	0.84963	3.04134	1			0.116273	0.0292121	0.340368	2.97273	0
0.469422	0.270817	0.850001	3.03464	1			0.1166	0.029347	0.340847	2.96955	0
0.470375	0.271768	0.850371	3.02794	1			0.116928	0.0294826	0.341327	2.96638	0
0.47133	0.272722	0.850742	3.02124	1			0.117257	0.0296189	0.341807	2.9632	0
0.472287	0.273679	0.851113	3.01455	1			0.117586	0.0297557	0.342288	2.96002	0
0.473246	0.274639	0.851484	3.00785	1			0.117917	0.0298932	0.34277	2.95684	0
0.474207	0.275603	0.851855	3.00115	1			0.118248	0.0300313	0.343252	2.95366	0
0.47517	0.276571	0.852227	2.99445	1			0.118581	0.0301701	0.343735	2.95049	0
0.476134	0.277541	0.852598	2.98775	1			0.118914	0.0303095	0.344219	2.94731	0
0.477101	0.278516	0.85297	2.98105	1			0.119249	0.0304495	0.344703	2.94413	0
0.47807	0.279493	0.853342	2.97435	1			0.119584	0.0305902	0.345188	2.94095	0
0.479041	0.280474	0.853714	2.96765	1			0.11992	0.0307316	0.345674	2.93778	0
0.480013	0.281459	0.854086	2.96096	1			0.120257	0.0308736	0.34616	2.9346	0
0.480988	0.282447	0.854459	2.95426	1			0.120595	0.0310162	0.346647	2.93142	0
0.481965	0.283438	0.854831	2.94756	1			0.120934	0.0311595	0.347135	2.92824	0
0.482943	0.284433	0.855204	2.94086	1			0.121274	0.0313035	0.347624	2.92506	0
0.483924	0.285431	0.855577	2.93416	1			0.121615	0.0314482	0.348113	2.92189	0
0.484906	0.286433	0.85595	2.92746	1			0.121957	0.0315935	0.348603	2.91871	0
0.485891	0.287438	0.856323	2.92076	1			0.1223	0.0317395	0.349093	2.91553	0
0.486878	0.288447	0.856696	2.91406	1			0.122644	0.0318861	0.349585	2.91235	0
0.487866	0.28946	0.85707	2.90736	1			0.122989	0.0320334	0.350076	2.90917	0
0.488857	0.290476	0.857444	2.90067	1			0.123335	0.0321815	0.350569	2.906	0
0.489849	0.291495	0.857817	2.89397	1			0.123681	0.0323302	0.351062	2.90282	0
0.490844	0.292518	0.858191	2.88727	1			0.124029	0.0324795	0.351556	2.89964	0
0.491841	0.293545	0.858566	2.88057	1			0.124378	0.0326296	0.352051	2.89646	0
0.492839	0.294575	0.85894	2.87387	1			0.124728	0.0327804	0.352546	2.89329	0
0.456208	0.257785	0.844801	3.12893	1			0.125078	0.0329318	0.353043	2.89011	0
0.457134	0.258689	0.84517	3.12224	1			0.12543	0.033084	0.353539	2.88693	0
0.458062	0.259597	0.845538	3.11554	1			0.125783	0.0332369	0.354037	2.88375	0
0.458993	0.260509	0.845907	3.10884	1			0.126136	0.0333904	0.354535	2.88057	0
0.459925	0.261423	0.846275	3.10214	1			0.126491	0.0335447	0.355034	2.8774	0
0.460858	0.26234	0.846644	3.09544	1			0.126847	0.0336997	0.355534	2.87422	0
0.461794	0.263261	0.847014	3.08874	1			0.127203	0.0338554	0.356034	2.87104	0
0.462732	0.264185	0.847383	3.08204	1			0.127561	0.0340119	0.356535	2.86786	0
0.463671	0.265113	0.847752	3.07534	1			0.127919	0.034169	0.357037	2.86468	0
0.464613	0.266043	0.848122	3.06865	1			0.128279	0.0343269	0.357539	2.86151	0
0.465556	0.266977	0.848492	3.06195	1			0.12864	0.0344855	0.358042	2.85833	0
0.466502	0.267914	0.848862	3.05525	1			0.0279832	0.00281761	0.166776	4.58491	0
0.467449	0.268854	0.849232	3.04855	1			0.0281449	0.00284439	0.167258	4.57838	0
0.468398	0.269798	0.849602	3.04185	1			0.0283075	0.00287143	0.167742	4.57186	0
0.469349	0.270745	0.849972	3.03515	1			0.0284711	0.00289872	0.168227	4.56534	0
0.470302	0.271695	0.850343	3.02845	1			0.0286356	0.00292627	0.168713	4.55882	0
0.471257	0.272649	0.850714	3.02175	1			0.0288011	0.00295409	0.1692	4.5523	0
0.472214	0.273606	0.851085	3.01506	1			0.0289675	0.00298217	0.169689	4.54578	0
0.473173	0.274566	0.851456	3.00836	1			0.0291349	0.00301052	0.17018	4.53926	0
0.474133	0.27553	0.851827	3.00166	1			0.0293033	0.00303913	0.170671	4.53273	0
0.475096	0.276497	0.852198	2.99496	1			0.0294726	0.00306802	0.171165	4.52621	0
0.476061	0.277467	0.85257	2.98826	1			0.0296429	0.00309718	0.171659	4.51969	0
0.477027	0.278441	0.852942	2.98156	1			0.0298142	0.00312662	0.172155	4.51317	0
0.477996	0.279419	0.853314	2.97486	1			0.0299865	0.00315634	0.172653	4.50665	0
0.478967	0.280399	0.853686	2.96816	1			0.0301597	0.00318635	0.173152	4.50013	0
0.479939	0.281384	0.854058	2.96147	1			0.030334	0.00321663	0.173652	4.4936	0
0.480914	0.282371	0.85443	2.95477	1			0.0305093	0.00324721	0.174154	4.48708	0
0.48189	0.283362	0.854803	2.94807	1			0.0306856	0.00327808	0.174657	4.48056	0
0.482869	0.284357	0.855175	2.94137	1			0.0308629	0.00330923	0.175162	4.47404	0
0.483849	0.285355	0.855548	2.93467	1			0.0310412	0.00334069	0.175668	4.46752	0
0.484831	0.286356	0.855921	2.92797	1			0.0312206	0.00337244	0.176176	4.461	0
0.485816	0.287362	0.856295	2.92127	1			0.031401	0.0034045	0.176685	4.45447	0
0.486802	0.28837	0.856668	2.91457	1			0.0315824	0.00343686	0.177196	4.44795	0
0.487791	0.289382	0.857041	2.90788	1			0.0317649	0.00346953	0.177708	4.44143	0
0.488781	0.290398	0.857415	2.90118	1			0.0319485	0.00350251	0.178221	4.43491	0
0.489774	0.291417	0.857789	2.89448	1			0.0321331	0.0035358	0.178736	4.42839	0
0.490768	0.29244	0.858163	2.88778	1			0.0323188	0.00356941	0.179253	4.42187	0
0.491765	0.293467	0.858537	2.88108	1			0.0325055	0.00360334	0.179771	4.41534	0
0.492763	0.294497	0.858911	2.87438	1			0.0326934	0.00363759	0.180291	4.40882	0
0.493764	0.29553	0.859286	2.86768	1			0.0328823	0.00367217	0.180812	4.4023	0
0.494766	0.296568	0.85966	2.86098	1			0.0330723	0.00370708	0.181334	4.39578	0
0.495771	0.297609	0.860035	2.85429	1			0.0332634	0.00374231	0.181858	4.38926	0
0.496778	0.298653	0.86041	2.84759	1			0.0334556	0.00377788	0.182384	4.38274	0
0.497786	0.299701	0.860785	2.84089	1			0.0336489	0.0038138	0.182911	4.37622	0
0.498797	0.300753	0.861161	2.83419	1			0.0338434	0.00385005	0.183439	4.36969	0
0.49981	0.301809	0.861536	2.82749	1			0.0340389	0.00388664	0.183969	4.36317	0
0.500825	0.302868	0.861912	2.82079	1			0.0342356	0.00392359	0.184501	4.35665	0
0.501842	0.303931	0.862288	2.81409	1			0.0344334	0.00396088	0.185034	4.35013	0
0.50286	0.304998	0.862664	2.80739	1			0.0346324	0.00399853	0.185569	4.34361	0
0.503882	0.306069	0.86304	2.8007	1			0.0348325	0.00403654	0.186105	4.33709	0
0.504905	0.307143	0.863416	2.794	1			0.0350338	0.00407491	0.186643	4.33056	0
0.50593	0.308221	0.863792	2.7873	1			0.0352362	0.00411364	0.187183	4.32404	0
0.506957	0.309303	0.864169	2.7806	1			0.0354398	0.00415274	0.187723	4.31752	0
0.507986	0.310388	0.864546	2.7739	1			0.0356446	0.00419222	0.188266	4.311	0
0.509018	0.311478	0.864923	2.7672	1			0.0358506	0.00423207	0.18881	4.30448	0
0.510051	0.312571	0.8653	2.7605	1			0.0360578	0.00427229	0.189356	4.29796	0
0.511087	0.313668	0.865677	2.7538	1			0.0362661	0.0043129	0.189903	4.29143	0
0.512125	0.314769	0.866055	2.74711	1			0.0364757	0.0043539	0.190452	4.28491	0
0.513165	0.315874	0.866432	2.74041	1			0.0366864	0.00439528	0.191002	4.27839	0
0.514207	0.316983	0.86681	2.73371	1			0.0368984	0.00443706	0.191554	4.27187	0
0.515251	0.318095	0.867188	2.72701	1			0.0371116	0.00447924	0.192108	4.26535	0
0.516297	0.319212	0.867566	2.72031	1			0.0373261	0.00452182	0.192663	4.25883	0
0.517345	0.320332	0.867944	2.71361	1			0.0375418	0.0045648	0.19322	4.2523	0
0.518396	0.321456	0.868323	2.70691	1			0.0377587	0.00460819	0.193778	4.24578	0
0.519448	0.322585	0.868701	2.70021	1			0.0378649	0.00462948	0.194051	4.24261	0
0.520503	0.323717	0.86908	2.69352	1			0.0379713	0.00465087	0.194324	4.23943	0
0.52156	0.324853	0.869459	2.68682	1			0.0380781	0.00467236	0.194597	4.23625	0
0.522619	0.325993	0.869838	2.68012	1			0.0381851	0.00469395	0.194871	4.23307	0
0.52368	0.327138	0.870217	2.67342	1			0.0382925	0.00471564	0.195145	4.22989	0
0.524743	0.328286	0.870597	2.66672	1			0.0384002	0.00473743	0.19542	4.22672	0
0.525809	0.329438	0.870976	2.66002	1			0.0385081	0.00475932	0.195695	4.22354	0
0.526877	0.330594	0.871356	2.65332	1			0.0386164	0.00478131	0.19597	4.22036	0
0.527946	0.331755	0.871736	2.64662	1			0.038725	0.0048034	0.196246	4.21718	0
0.529018	0.332919	0.872116	2.63993	1			0.0388338	0.0048256	0.196522	4.214	0
0.530093	0.334088	0.872496	2.63323	1			0.038943	0.00484789	0.196799	4.21083	0
0.531169	0.33526	0.872877	2.62653	1			0.0390525	0.0048703	0.197076	4.20765	0
0.532247	0.336437	0.873257	2.61983	1			0.0391623	0.0048928	0.197353	4.20447	0
0.533048	0.337312	0.873539	2.61486	1			0.0392724	0.00491541	0.197631	4.20129	0
0.533851	0.338189	0.873822	2.6099	1			0.0393828	0.00493812	0.197909	4.19812	0
0.534654	0.339069	0.874104	2.60493	1			0.0394936	0.00496093	0.198187	4.19494	0
0.535459	0.339951	0.874387	2.59996	1			0.0396046	0.00498386	0.198466	4.19176	0
0.536264	0.340835	0.874669	2.595	1			0.0397159	0.00500689	0.198745	4.18858	0
0.537071	0.341722	0.874952	2.59003	1			0.0398276	0.00503002	0.199025	4.1854	0
0.53788	0.34261	0.875235	2.58507	1			0.0399396	0.00505326	0.199305	4.18223	0
0.538689	0.343502	0.875518	2.5801	1			0.0400519	0.00507661	0.199586	4.17905	0
0.5395	0.344395	0.875801	2.57513	1			0.0401645	0.00510007	0.199866	4.17587	0
0.540312	0.345291	0.876084	2.57017	1			0.0402774	0.00512363	0.200148	4.17269	0
0.541125	0.346189	0.876367	2.5652	1			0.0403907	0.00514731	0.200429	4.16951	0
0.541939	0.347089	0.87665	2.56023	1			0.0405042	0.00517109	0.200711	4.16634	0
0.542755	0.347992	0.876934	2.55527	1			0.0406181	0.00519499	0.200994	4.16316	0
0.543572	0.348897	0.877217	2.5503	1			0.0407323	0.00521899	0.201277	4.15998	0
0.54439	0.349805	0.8775	2.54534	1			0.0408468	0.0052431	0.20156	4.1568	0
0.545209	0.350714	0.877784	2.54037	1			0.0409617	0.00526733	0.201843	4.15363	0
0.54603	0.351627	0.878068	2.5354	1			0.0410768	0.00529167	0.202127	4.15045	0
0.546851	0.352541	0.878352	2.53044	1			0.0411923	0.00531612	0.202412	4.14727	0
0.547674	0.353458	0.878636	2.52547	1			0.0413081	0.00534068	0.202697	4.14409	0
0.548498	0.354377	0.87892	2.5205	1			0.0414243	0.00536536	0.202982	4.14091	0
0.549324	0.355299	0.879204	2.51554	1			0.0415407	0.00539015	0.203268	4.13774	0
0.550151	0.356223	0.879488	2.51057	1			0.0416575	0.00541506	0.203554	4.13456	0
0.550979	0.35715	0.879772	2.50561	1			0.0417746	0.00544008	0.20384	4.13138	0
0.551808	0.358079	0.880056	2.50064	1			0.0418921	0.00546521	0.204127	4.1282	0
0.552638	0.35901	0.880341	2.49567	1			0.0420099	0.00549047	0.204414	4.12502	0
0.55347	0.359944	0.880625	2.49071	1			0.042128	0.00551584	0.204702	4.12185	0
0.554303	0.36088	0.88091	2.48574	1			0.0422464	0.00554132	0.20499	4.11867	0
0.555137	0.361819	0.881195	2.48077	1			0.0423652	0.00556693	0.205278	4.11549	0
0.555972	0.36276	0.88148	2.47581	1			0.0424843	0.00559265	0.205567	4.11231	0
0.556809	0.363703	0.881764	2.47084	1			0.0426038	0.00561849	0.205856	4.10914	0
0.557647	0.364649	0.882049	2.46588	1			0.0427236	0.00564445	0.206146	4.10596	0
0.558486	0.365598	0.882335	2.46091	1			0.0428437	0.00567053	0.206436	4.10278	0
0.559327	0.366549	0.88262	2.45594	1			0.0429641	0.00569673	0.206727	4.0996	0
0.560168	0.367502	0.882905	2.45098	1			0.0430849	0.00572305	0.207018	4.09642	0
0.561012	0.368458	0.88319	2.44601	1			0.0432061	0.0057495	0.207309	4.09325	0
0.561856	0.369416	0.883476	2.44104	1			0.0433275	0.00577606	0.207601	4.09007	0
0.562701	0.370377	0.883761	2.43608	1			0.0434494	0.00580275	0.207893	4.08689	0
0.563548	0.37134	0.884047	2.43111	1			0.0435715	0.00582957	0.208185	4.08371	0
0.564396	0.372306	0.884333	2.42615	1			0.043694	0.0058565	0.208478	4.08053	0
0.565246	0.373275	0.884619	2.42118	1			0.0438169	0.00588356	0.208772	4.07736	0
0.566096	0.374245	0.884905	2.41621	1			0.0439401	0.00591075	0.209065	4.07418	0
0.566948	0.375219	0.885191	2.41125	1			0.0440636	0.00593806	0.20936	4.071	0
0.567801	0.376195	0.885477	2.40628	1			0.0441875	0.0059655	0.209654	4.06782	0
0.568656	0.377173	0.885763	2.40131	1			0.0443117	0.00599306	0.209949	4.06465	0
0.569512	0.378154	0.886049	2.39635	1			0.0444363	0.00602075	0.210245	4.06147	0
0.570369	0.379138	0.886336	2.39138	1			0.0445612	0.00604857	0.21054	4.05829	0
0.571227	0.380124	0.886622	2.38642	1			0.0446865	0.00607652	0.210837	4.05511	0
0.572087	0.381113	0.886909	2.38145	1			0.0448122	0.0061046	0.211133	4.05193	0
0.572948	0.382104	0.887195	2.37648	1			0.0449382	0.0061328	0.21143	4.04876	0
0.57381	0.383098	0.887482	2.37152	1			0.0450645	0.00616114	0.211728	4.04558	0
0.574674	0.384094	0.887769	2.36655	1			0.0451912	0.00618961	0.212026	4.0424	0
0.575538	0.385093	0.888056	2.36158	1			0.0453183	0.00621821	0.212324	4.03922	0
0.576405	0.386095	0.888343	2.35662	1			0.0454457	0.00624694	0.212623	4.03604	0
0.577272	0.387099	0.88863	2.35165	1			0.0455734	0.0062758	0.212922	4.03287	0
0.578141	0.388106	0.888917	2.34669	1			0.0457016	0.0063048	0.213222	4.02969	0
0.579011	0.389115	0.889205	2.34172	1			0.0458301	0.00633393	0.213522	4.02651	0
0.579882	0.390127	0.889492	2.33675	1			0.0459589	0.0063632	0.213822	4.02333	0
0.580755	0.391142	0.889779	2.33179	1			0.0460881	0.0063926	0.214123	4.02016	0
0.581629	0.392159	0.890067	2.32682	1			0.0462177	0.00642214	0.214425	4.01698	0
0.582504	0.393179	0.890355	2.32185	1			0.0463477	0.00645181	0.214726	4.0138	0
0.583381	0.394202	0.890642	2.31689	1			0.046478	0.00648162	0.215028	4.01062	0
0.584259	0.395227	0.89093	2.31192	1			0.0466086	0.00651157	0.215331	4.00744	0
0.585138	0.396255	0.891218	2.30696	1			0.0467397	0.00654166	0.215634	4.00427	0
0.586019	0.397286	0.891506	2.30199	1			0.0468711	0.00657189	0.215937	4.00109	0
0.586901	0.398319	0.891795	2.29702	1			0.0470029	0.00660225	0.216241	3.99791	0
0.587784	0.399355	0.892083	2.29206	1			0.047135	0.00663276	0.216546	3.99473	0
0.588668	0.400394	0.892371	2.28709	1			0.0472675	0.00666341	0.21685	3.99155	0
0.589554	0.401435	0.89266	2.28212	1			0.0474004	0.0066942	0.217155	3.98838	0
0.590442	0.402479	0.892948	2.27716	1			0.0475337	0.00672513	0.217461	3.9852	0
0.59133	0.403526	0.893237	2.27219	1			0.0476674	0.0067562	0.217767	3.98202	0
0.452701	0.254371	0.843401	3.15442	1			0.0478014	0.00678742	0.218073	3.97884	0
0.45362	0.255264	0.843769	3.14772	1			0.0479358	0.00681878	0.21838	3.97567	0
0.454541	0.25616	0.844137	3.14102	1			0.0480705	0.00685029	0.218688	3.97249	0
0.455464	0.257059	0.844505	3.13432	1			0.0482057	0.00688194	0.218995	3.96931	0
0.456389	0.257961	0.844873	3.12763	1			0.0483412	0.00691374	0.219304	3.96613	0
0.457316	0.258867	0.845242	3.12093	1			0.0484771	0.00694568	0.219612	3.96295	0
0.458244	0.259775	0.84561	3.11423	1			0.0486134	0.00697778	0.219921	3.95978	0
0.459175	0.260687	0.845979	3.10753	1			0.0487501	0.00701002	0.220231	3.9566	0
0.460107	0.261602	0.846348	3.10083	1			0.0488872	0.00704241	0.220541	3.95342	0
0.461041	0.26252	0.846717	3.09413	1			0.0490246	0.00707495	0.220851	3.95024	0
0.461977	0.263442	0.847086	3.08743	1			0.0491625	0.00710764	0.221162	3.94706	0
0.462915	0.264366	0.847455	3.08073	1			0.0493007	0.00714048	0.221473	3.94389	0
0.463855	0.265294	0.847825	3.07404	1			0.0494393	0.00717347	0.221785	3.94071	0
0.464797	0.266225	0.848194	3.06734	1			0.0495783	0.00720662	0.222097	3.93753	0
0.465741	0.26716	0.848564	3.06064	1			0.0497177	0.00723992	0.222409	3.93435	0
0.466686	0.268097	0.848934	3.05394	1			0.0498575	0.00727337	0.222722	3.93118	0
0.467634	0.269038	0.849304	3.04724	1			0.0499977	0.00730698	0.223036	3.928	0
0.468584	0.269983	0.849674	3.04054	1			0.0501382	0.00734074	0.223349	3.92482	0
0.469535	0.27093	0.850045	3.03384	1			0.0502792	0.00737466	0.223664	3.92164	0
0.470488	0.271881	0.850416	3.02714	1			0.0504206	0.00740873	0.223978	3.91846	0
0.471444	0.272836	0.850786	3.02045	1			0.0505623	0.00744297	0.224294	3.91529	0
0.472401	0.273793	0.851157	3.01375	1			0.0507045	0.00747736	0.224609	3.91211	0
0.47336	0.274754	0.851528	3.00705	1			0.050847	0.00751191	0.224925	3.90893	0
0.474321	0.275719	0.8519	3.00035	1			0.05099	0.00754662	0.225242	3.90575	0
0.475284	0.276686	0.852271	2.99365	1			0.0511333	0.00758149	0.225559	3.90257	0
0.476249	0.277657	0.852643	2.98695	1			0.0512771	0.00761652	0.225876	3.8994	0
0.477217	0.278632	0.853014	2.98025	1			0.0514213	0.00765171	0.226194	3.89622	0
0.478185	0.27961	0.853386	2.97355	1			0.0515659	0.00768707	0.226512	3.89304	0
0.479156	0.280591	0.853758	2.96686	1			0.0361833	0.00429676	0.189686	4.29402	0
0.480129	0.281576	0.854131	2.96016	1			0.0363924	0.0043376	0.190234	4.2875	0
0.481104	0.282565	0.854503	2.95346	1			0.0366027	0.00437883	0.190784	4.28098	0
0.482081	0.283556	0.854876	2.94676	1			0.0368142	0.00442045	0.191335	4.27446	0
0.48306	0.284552	0.855248	2.94006	1			0.0370269	0.00446247	0.191888	4.26793	0
0.484041	0.28555	0.855621	2.93336	1			0.0372409	0.00450489	0.192443	4.26141	0
0.485024	0.286553	0.855994	2.92666	1			0.0374561	0.00454771	0.192999	4.25489	0
0.486008	0.287558	0.856367	2.91996	1			0.0376725	0.00459093	0.193556	4.24837	0
0.423952	0.227116	0.831593	3.3711	1			0.0378902	0.00463457	0.194116	4.24185	0
0.424813	0.227913	0.831956	3.3644	1			0.0381092	0.00467863	0.194677	4.23533	0
0.425675	0.228713	0.832318	3.3577	1			0.0383294	0.0047231	0.195239	4.2288	0
0.42654	0.229516	0.832681	3.351	1			0.0385508	0.00476799	0.195804	4.22228	0
0.427406	0.230321	0.833044	3.3443	1			0.0387736	0.00481332	0.196369	4.21576	0
0.428274	0.23113	0.833407	3.33761	1			0.0389977	0.00485907	0.196937	4.20924	0
0.429143	0.231941	0.833771	3.33091	1			0.039223	0.00490526	0.197506	4.20272	0
0.430015	0.232755	0.834134	3.32421	1			0.0394496	0.00495188	0.198077	4.1962	0
0.430888	0.233572	0.834498	3.31751	1			0.0396776	0.00499895	0.198649	4.18968	0
0.431763	0.234392	0.834862	3.31081	1			0.0399069	0.00504647	0.199223	4.18315	0
0.432639	0.235215	0.835226	3.30411	1			0.0401375	0.00509444	0.199799	4.17663	0
0.433518	0.23604	0.83559	3.29741	1			0.0403694	0.00514286	0.200376	4.17011	0
0.434398	0.236869	0.835954	3.29071	1			0.0406027	0.00519175	0.200956	4.16359	0
0.43528	0.2377	0.836319	3.28402	1			0.0408373	0.0052411	0.201536	4.15707	0
0.436164	0.238534	0.836683	3.27732	1			0.0410733	0.00529092	0.202119	4.15055	0
0.437049	0.239372	0.837048	3.27062	1			0.0413106	0.00534121	0.202703	4.14402	0
0.437937	0.240212	0.837413	3.26392	1			0.0415493	0.00539198	0.203289	4.1375	0
0.438826	0.241055	0.837778	3.25722	1			0.0417894	0.00544323	0.203876	4.13098	0
0.439717	0.241901	0.838144	3.25052	1			0.0420309	0.00549497	0.204465	4.12446	0
0.44061	0.24275	0.838509	3.24382	1			0.0422737	0.0055472	0.205056	4.11794	0
0.441505	0.243602	0.838875	3.23712	1			0.042518	0.00559993	0.205649	4.11142	0
0.442401	0.244457	0.83924	3.23043	1			0.0427637	0.00565316	0.206243	4.10489	0
0.443299	0.245315	0.839606	3.22373	1			0.0430108	0.0057069	0.206839	4.09837	0
0.444199	0.246176	0.839972	3.21703	1			0.0432593	0.00576114	0.207437	4.09185	0
0.445101	0.24704	0.840338	3.21033	1			0.0435093	0.00581591	0.208036	4.08533	0
0.446005	0.247907	0.840705	3.20363	1			0.0437607	0.00587119	0.208638	4.07881	0
0.446911	0.248777	0.841071	3.19693	1			0.0440136	0.005927	0.209241	4.07229	0
0.447818	0.249651	0.841438	3.19023	1			0.0442679	0.00598334	0.209845	4.06576	0
0.448727	0.250527	0.841805	3.18353	1			0.0445237	0.00604021	0.210452	4.05924	0
0.449639	0.251406	0.842172	3.17684	1			0.044781	0.00609762	0.21106	4.05272	0
0.450552	0.252289	0.842539	3.17014	1			0.0450398	0.00615558	0.21167	4.0462	0
0.451466	0.253174	0.842907	3.16344	1			0.0453	0.0062141	0.212281	4.03968	0
0.452383	0.254063	0.843274	3.15674	1			0.0455618	0.00627316	0.212895	4.03316	0
0.453302	0.254954	0.843642	3.15004	1			0.045825	0.00633279	0.21351	4.02664	0
0.454222	0.255849	0.84401	3.14334	1			0.0460898	0.00639299	0.214127	4.02011	0
0.455144	0.256747	0.844378	3.13664	1			0.0463562	0.00645376	0.214746	4.01359	0
0.456069	0.257648	0.844746	3.12994	1			0.046624	0.0065151	0.215367	4.00707	0
0.456995	0.258553	0.845114	3.12325	1			0.0468934	0.00657703	0.215989	4.00055	0
0.457922	0.25946	0.845482	3.11655	1			0.0471644	0.00663955	0.216613	3.99403	0
0.458852	0.260371	0.845851	3.10985	1			0.0474369	0.00670266	0.217239	3.98751	0
0.459784	0.261285	0.84622	3.10315	1			0.047711	0.00676637	0.217867	3.98098	0
0.460718	0.262202	0.846589	3.09645	1			0.0479867	0.00683069	0.218497	3.97446	0
0.421269	0.224639	0.830459	3.39206	1			0.048264	0.00689562	0.219128	3.96794	0
0.422124	0.225427	0.830821	3.38537	1			0.0485429	0.00696116	0.219761	3.96142	0
0.422982	0.226219	0.831184	3.37867	1			0.0488234	0.00702733	0.220396	3.9549	0
0.42384	0.227013	0.831546	3.37197	1			0.0491055	0.00709413	0.221033	3.94838	0
0.424701	0.227809	0.831908	3.36527	1			0.0493893	0.00716156	0.221672	3.94185	0
0.425563	0.228609	0.832271	3.35857	1			0.0496747	0.00722964	0.222313	3.93533	0
0.426427	0.229411	0.832634	3.35187	1			0.0499617	0.00729836	0.222955	3.92881	0
0.427293	0.230217	0.832997	3.34517	1			0.0502504	0.00736773	0.2236	3.92229	0
0.428161	0.231025	0.83336	3.33847	1			0.0505408	0.00743776	0.224246	3.91577	0
0.42903	0.231836	0.833724	3.33178	1			0.0508328	0.00750846	0.224894	3.90925	0
0.429901	0.232649	0.834087	3.32508	1			0.0511266	0.00757983	0.225544	3.90272	0
0.430774	0.233466	0.834451	3.31838	1			0.051422	0.00765188	0.226195	3.8962	0
0.431649	0.234285	0.834815	3.31168	1			0.0517191	0.00772462	0.226849	3.88968	0
0.432525	0.235108	0.835179	3.30498	1			0.052018	0.00779804	0.227505	3.88316	0
0.433404	0.235933	0.835543	3.29828	1			0.0523186	0.00787217	0.228162	3.87664	0
0.434284	0.236761	0.835907	3.29158	1			0.0526209	0.007947	0.228822	3.87012	0
0.435165	0.237592	0.836271	3.28488	1			0.0529249	0.00802253	0.229483	3.8636	0
0.436049	0.238426	0.836636	3.27819	1			0.0532308	0.00809879	0.230146	3.85707	0
0.436934	0.239263	0.837001	3.27149	1			0.0535383	0.00817577	0.230811	3.85055	0
0.437822	0.240103	0.837366	3.26479	1			0.0538477	0.00825349	0.231478	3.84403	0
0.438711	0.240945	0.837731	3.25809	1			0.0541589	0.00833194	0.232147	3.83751	0
0.439601	0.241791	0.838096	3.25139	1			0.0544718	0.00841114	0.232818	3.83099	0
0.440494	0.24264	0.838462	3.24469	1			0.0547866	0.00849109	0.233491	3.82447	0
0.441388	0.243491	0.838827	3.23799	1			0.0551031	0.0085718	0.234166	3.81794	0
0.442285	0.244346	0.839193	3.23129	1			0.0554216	0.00865328	0.234842	3.81142	0
0.443183	0.245204	0.839559	3.2246	1			0.0557418	0.00873553	0.235521	3.8049	0
0.444083	0.246064	0.839925	3.2179	1			0.0560639	0.00881857	0.236202	3.79838	0
0.444984	0.246928	0.840291	3.2112	1			0.0562215	0.00885932	0.236534	3.7952	0
0.445888	0.247795	0.840657	3.2045	1			0.0563796	0.00890025	0.236867	3.79202	0
0.446793	0.248664	0.841024	3.1978	1			0.0565381	0.00894137	0.2372	3.78885	0
0.4477	0.249537	0.841391	3.1911	1			0.0566971	0.00898269	0.237534	3.78567	0
0.448609	0.250413	0.841757	3.1844	1			0.0568565	0.0090242	0.237868	3.78249	0
0.44952	0.251292	0.842124	3.1777	1			0.0570163	0.00906589	0.238203	3.77931	0
0.450433	0.252174	0.842492	3.17101	1			0.0571766	0.00910778	0.238538	3.77613	0
0.451348	0.253059	0.842859	3.16431	1			0.0573374	0.00914987	0.238874	3.77296	0
0.452264	0.253947	0.843226	3.15761	1			0.0574986	0.00919214	0.23921	3.76978	0
0.453182	0.254839	0.843594	3.15091	1			0.0576603	0.00923462	0.239547	3.7666	0
0.454103	0.255733	0.843962	3.14421	1			0.0578224	0.00927729	0.239884	3.76342	0
0.455025	0.256631	0.84433	3.13751	1			0.0579849	0.00932015	0.240221	3.76025	0
0.455948	0.257531	0.844698	3.13081	1			0.058148	0.00936322	0.240559	3.75707	0
0.456874	0.258435	0.845066	3.12411	1			0.0583115	0.00940648	0.240898	3.75389	0
0.457802	0.259342	0.845435	3.11742	1			0.0584754	0.00944994	0.241237	3.75071	0
0.458732	0.260253	0.845803	3.11072	1			0.0586398	0.00949361	0.241576	3.74753	0
0.459663	0.261166	0.846172	3.10402	1			0.0588047	0.00953747	0.241916	3.74436	0
0.460596	0.262083	0.846541	3.09732	1			0.05897	0.00958154	0.242256	3.74118	0
0.461532	0.263003	0.84691	3.09062	1			0.0591358	0.00962581	0.242597	3.738	0
0.462469	0.263926	0.847279	3.08392	1			0.0593021	0.00967029	0.242939	3.73482	0
0.463408	0.264852	0.847649	3.07722	1			0.0594688	0.00971498	0.243281	3.73164	0
0.464349	0.265782	0.848018	3.07052	1			0.059636	0.00975986	0.243623	3.72847	0
0.465291	0.266715	0.848388	3.06383	1			0.0598037	0.00980496	0.243966	3.72529	0
0.466236	0.267651	0.848758	3.05713	1			0.0599718	0.00985027	0.244309	3.72211	0
0.467183	0.26859	0.849128	3.05043	1			0.0601404	0.00989578	0.244653	3.71893	0
0.468132	0.269533	0.849498	3.04373	1			0.0603095	0.0099415	0.244997	3.71576	0
0.469082	0.270479	0.849869	3.03703	1			0.0604791	0.00998744	0.245342	3.71258	0
0.470035	0.271428	0.850239	3.03033	1			0.0606491	0.0100336	0.245687	3.7094	0
0.470989	0.272381	0.85061	3.02363	1			0.0608196	0.0100799	0.246033	3.70622	0
0.471945	0.273337	0.850981	3.01693	1			0.0609906	0.0101265	0.246379	3.70304	0
0.472903	0.274296	0.851352	3.01024	1			0.0611621	0.0101733	0.246726	3.69987	0
0.473864	0.275259	0.851723	3.00354	1			0.0613341	0.0102203	0.247073	3.69669	0
0.474826	0.276225	0.852094	2.99684	1			0.0615065	0.0102675	0.247421	3.69351	0
0.47579	0.277195	0.852466	2.99014	1			0.0616794	0.010315	0.247769	3.69033	0
0.476756	0.278168	0.852837	2.98344	1			0.0618528	0.0103626	0.248117	3.68715	0
0.477724	0.279144	0.853209	2.97674	1			0.0620267	0.0104105	0.248467	3.68398	0
0.478694	0.280124	0.853581	2.97004	1			0.0622011	0.0104586	0.248816	3.6808	0
0.479666	0.281107	0.853953	2.96334	1			0.062376	0.010507	0.249166	3.67762	0
0.48064	0.282094	0.854326	2.95665	1			0.0625514	0.0105555	0.249517	3.67444	0
0.481616	0.283084	0.854698	2.94995	1			0.0627273	0.0106043	0.249868	3.67127	0
0.482594	0.284078	0.855071	2.94325	1			0.0629036	0.0106533	0.25022	3.66809	0
0.483574	0.285075	0.855444	2.93655	1			0.0630805	0.0107025	0.250572	3.66491	0
0.484556	0.286075	0.855817	2.92985	1			0.0632578	0.010752	0.250924	3.66173	0
0.48554	0.287079	0.85619	2.92315	1			0.0634357	0.0108016	0.251277	3.65855	0
0.486525	0.288087	0.856563	2.91645	1			0.063614	0.0108515	0.251631	3.65538	0
0.487513	0.289098	0.856937	2.90975	1			0.0637929	0.0109017	0.251985	3.6522	0
0.488503	0.290113	0.85731	2.90306	1			0.0639722	0.0109521	0.25234	3.64902	0
0.489495	0.291131	0.857684	2.89636	1			0.0641521	0.0110027	0.252695	3.64584	0
0.490489	0.292153	0.858058	2.88966	1			0.0643325	0.0110535	0.25305	3.64266	0
0.491485	0.293178	0.858432	2.88296	1			0.0645133	0.0111046	0.253406	3.63949	0
0.492225	0.293941	0.85871	2.87799	1			0.0646947	0.0111559	0.253763	3.63631	0
0.492965	0.294705	0.858987	2.87303	1			0.0648766	0.0112074	0.25412	3.63313	0
0.493707	0.295472	0.859265	2.86806	1			0.065059	0.0112592	0.254478	3.62995	0
0.410931	0.215202	0.826037	3.47412	1			0.0652419	0.0113112	0.254836	3.62677	0
0.411766	0.215957	0.826397	3.46742	1			0.0654254	0.0113635	0.255194	3.6236	0
0.412602	0.216715	0.826757	3.46072	1			0.0656093	0.011416	0.255553	3.62042	0
0.41344	0.217476	0.827118	3.45402	1			0.0657938	0.0114688	0.255913	3.61724	0
0.414279	0.218239	0.827479	3.44732	1			0.0659788	0.0115218	0.256273	3.61406	0
0.41512	0.219005	0.827839	3.44062	1			0.0661643	0.011575	0.256634	3.61089	0
0.415963	0.219774	0.8282	3.43392	1			0.0663503	0.0116285	0.256995	3.60771	0
0.416808	0.220545	0.828561	3.42723	1			0.0665368	0.0116822	0.257357	3.60453	0
0.417654	0.22132	0.828923	3.42053	1			0.0667239	0.0117362	0.257719	3.60135	0
0.418502	0.222096	0.829284	3.41383	1			0.0669115	0.0117904	0.258081	3.59817	0
0.419352	0.222876	0.829646	3.40713	1			0.0670996	0.0118449	0.258445	3.595	0
0.420203	0.223658	0.830007	3.40043	1			0.0672883	0.0118996	0.258808	3.59182	0
0.421056	0.224443	0.830369	3.39373	1			0.0674775	0.0119546	0.259172	3.58864	0
0.421911	0.225231	0.830731	3.38703	1			0.0676672	0.0120098	0.259537	3.58546	0
0.422768	0.226022	0.831093	3.38033	1			0.0678574	0.0120653	0.259902	3.58228	0
0.423627	0.226815	0.831456	3.37364	1			0.0680482	0.0121211	0.260268	3.57911	0
0.424487	0.227611	0.831818	3.36694	1			0.0682395	0.0121771	0.260634	3.57593	0
0.425349	0.22841	0.832181	3.36024	1			0.0684314	0.0122334	0.261001	3.57275	0
0.426212	0.229212	0.832544	3.35354	1			0.0686238	0.0122899	0.261368	3.56957	0
0.427078	0.230016	0.832907	3.34684	1			0.0688167	0.0123467	0.261736	3.5664	0
0.427945	0.230823	0.83327	3.34014	1			0.0690102	0.0124037	0.262104	3.56322	0
0.428814	0.231634	0.833633	3.33344	1			0.0692042	0.012461	0.262473	3.56004	0
0.429684	0.232447	0.833997	3.32674	1			0.0693988	0.0125186	0.262843	3.55686	0
0.430557	0.233262	0.83436	3.32005	1			0.0695939	0.0125764	0.263212	3.55368	0
0.431431	0.234081	0.834724	3.31335	1			0.0697896	0.0126346	0.263583	3.55051	0
0.432307	0.234903	0.835088	3.30665	1			0.0699858	0.0126929	0.263954	3.54733	0
0.433185	0.235727	0.835452	3.29995	1			0.0701826	0.0127516	0.264325	3.54415	0
0.434065	0.236555	0.835816	3.29325	1			0.0703799	0.0128105	0.264697	3.54097	0
0.434946	0.237385	0.836181	3.28655	1			0.0705778	0.0128697	0.26507	3.53779	0
0.435829	0.238218	0.836545	3.27985	1			0.0707762	0.0129292	0.265443	3.53462	0
0.436714	0.239054	0.83691	3.27315	1			0.0709752	0.0129889	0.265816	3.53144	0
0.437601	0.239893	0.837275	3.26645	1			0.0711748	0.0130489	0.26619	3.52826	0
0.438489	0.240735	0.83764	3.25976	1			0.0713749	0.0131092	0.266565	3.52508	0
0.43938	0.24158	0.838005	3.25306	1			0.0715755	0.0131698	0.26694	3.52191	0
0.440272	0.242428	0.838371	3.24636	1			0.0717768	0.0132306	0.267315	3.51873	0
0.441166	0.243279	0.838736	3.23966	1			0.0719786	0.0132918	0.267692	3.51555	0
0.442061	0.244133	0.839102	3.23296	1			0.072181	0.0133532	0.268068	3.51237	0
0.442959	0.24499	0.839468	3.22626	1			0.0723839	0.0134149	0.268446	3.50919	0
0.443859	0.24585	0.839834	3.21956	1			0.0725874	0.0134769	0.268823	3.50602	0
0.44476	0.246713	0.8402	3.21286	1			0.0727915	0.0135391	0.269202	3.50284	0
0.445663	0.247579	0.840566	3.20617	1			0.0729961	0.0136017	0.26958	3.49966	0
0.446568	0.248448	0.840933	3.19947	1			0.0732014	0.0136645	0.26996	3.49648	0
0.447474	0.24932	0.841299	3.19277	1			0.0734072	0.0137277	0.27034	3.4933	0
0.448383	0.250195	0.841666	3.18607	1			0.0736136	0.0137911	0.27072	3.49013	0
0.449293	0.251073	0.842033	3.17937	1			0.0738205	0.0138548	0.271101	3.48695	0
0.450206	0.251954	0.8424	3.17267	1			0.0740281	0.0139189	0.271482	3.48377	0
0.45112	0.252839	0.842767	3.16597	1			0.0742362	0.0139832	0.271864	3.48059	0
0.452036	0.253726	0.843135	3.15927	1			0.0744449	0.0140478	0.272247	3.47742	0
0.452954	0.254617	0.843503	3.15258	1			0.0746543	0.0141127	0.27263	3.47424	0
0.453873	0.25551	0.84387	3.14588	1			0.0748641	0.0141779	0.273014	3.47106	0
0.454795	0.256407	0.844238	3.13918	1			0.0750746	0.0142434	0.273398	3.46788	0
0.455718	0.257307	0.844606	3.13248	1			0.0752857	0.0143092	0.273783	3.4647	0
0.456644	0.25821	0.844975	3.12578	1			0.0754974	0.0143753	0.274168	3.46153	0
0.457571	0.259116	0.845343	3.11908	1			0.0757096	0.0144418	0.274554	3.45835	0
0.4585	0.260026	0.845712	3.11238	1			0.0759225	0.0145085	0.27494	3.45517	0
0.459431	0.260939	0.84608	3.10568	1			0.076136	0.0145755	0.275327	3.45199	0
0.460364	0.261854	0.846449	3.09899	1			0.07635	0.0146429	0.275714	3.44881	0
0.461299	0.262774	0.846818	3.09229	1			0.0765647	0.0147105	0.276102	3.44564	0
0.462235	0.263696	0.847187	3.08559	1			0.0281011	0.00283713	0.167128	4.58015	0
0.463174	0.264621	0.847557	3.07889	1			0.0282635	0.0028641	0.167611	4.57362	0
0.464114	0.26555	0.847926	3.07219	1			0.0284268	0.00289132	0.168095	4.5671	0
0.465057	0.266482	0.848296	3.06549	1			0.0285911	0.00291881	0.168581	4.56058	0
0.466001	0.267418	0.848666	3.05879	1			0.0287563	0.00294655	0.169068	4.55406	0
0.466947	0.268356	0.849036	3.05209	1			0.0289225	0.00297456	0.169557	4.54754	0
0.467895	0.269298	0.849406	3.0454	1			0.0290038	0.0029883	0.169796	4.54436	0
0.468845	0.270243	0.849776	3.0387	1			0.0290853	0.00300211	0.170035	4.54118	0
0.469797	0.271192	0.850147	3.032	1			0.0291671	0.00301598	0.170274	4.538	0
0.470751	0.272144	0.850518	3.0253	1			0.0292491	0.00302992	0.170513	4.53483	0
0.471707	0.273099	0.850888	3.0186	1			0.0293314	0.00304392	0.170753	4.53165	0
0.472665	0.274057	0.851259	3.0119	1			0.0294138	0.00305798	0.170994	4.52847	0
0.473625	0.275019	0.851631	3.0052	1			0.0294965	0.00307211	0.171234	4.52529	0
0.474586	0.275985	0.852002	2.9985	1			0.0295794	0.00308631	0.171475	4.52212	0
0.47555	0.276953	0.852373	2.99181	1			0.0296626	0.00310057	0.171717	4.51894	0
0.476516	0.277925	0.852745	2.98511	1			0.029746	0.00311489	0.171958	4.51576	0
0.477483	0.278901	0.853117	2.97841	1			0.0298296	0.00312929	0.1722	4.51258	0
0.478453	0.27988	0.853489	2.97171	1			0.0299135	0.00314375	0.172442	4.5094	0
0.479424	0.280862	0.853861	2.96501	1			0.0299976	0.00315827	0.172685	4.50623	0
0.480146	0.281593	0.854137	2.96004	1			0.030082	0.00317287	0.172928	4.50305	0
0.480868	0.282325	0.854413	2.95508	1			0.0301665	0.00318753	0.173171	4.49987	0
0.481592	0.283059	0.854689	2.95011	1			0.0302513	0.00320225	0.173415	4.49669	0
0.482317	0.283796	0.854965	2.94515	1			0.0303364	0.00321705	0.173659	4.49351	0
0.483042	0.284534	0.855242	2.94018	1			0.0304217	0.00323192	0.173903	4.49034	0
0.483769	0.285274	0.855518	2.93521	1			0.0305072	0.00324685	0.174148	4.48716	0
0.484497	0.286016	0.855795	2.93025	1			0.030593	0.00326185	0.174393	4.48398	0
0.485227	0.28676	0.856071	2.92528	1			0.030679	0.00327692	0.174639	4.4808	0
0.485957	0.287506	0.856348	2.92031	1			0.0307653	0.00329206	0.174884	4.47763	0
0.486688	0.288253	0.856625	2.91535	1			0.0308518	0.00330728	0.17513	4.47445	0
0.487421	0.289003	0.856902	2.91038	1			0.0309385	0.00332256	0.175377	4.47127	0
0.488154	0.289755	0.857179	2.90542	1			0.0310255	0.00333791	0.175624	4.46809	0
0.488889	0.290508	0.857456	2.90045	1			0.0311127	0.00335333	0.175871	4.46491	0
0.489625	0.291264	0.857733	2.89548	1			0.0312002	0.00336883	0.176118	4.46174	0
0.490361	0.292022	0.85801	2.89052	1			0.0312879	0.00338439	0.176366	4.45856	0
0.491099	0.292781	0.858287	2.88555	1			0.0313759	0.00340003	0.176614	4.45538	0
0.491838	0.293543	0.858565	2.88058	1			0.0314641	0.00341574	0.176863	4.4522	0
0.492579	0.294306	0.858842	2.87562	1			0.0315526	0.00343152	0.177112	4.44902	0
0.49332	0.295072	0.85912	2.87065	1			0.0316413	0.00344738	0.177361	4.44585	0
0.494062	0.295839	0.859397	2.86569	1			0.0317302	0.00346331	0.177611	4.44267	0
0.494806	0.296609	0.859675	2.86072	1			0.0318194	0.00347931	0.17786	4.43949	0
0.49555	0.29738	0.859953	2.85575	1			0.0319089	0.00349539	0.178111	4.43631	0
0.496296	0.298154	0.860231	2.85079	1			0.0319986	0.00351154	0.178361	4.43314	0
0.497043	0.298929	0.860509	2.84582	1			0.0320886	0.00352776	0.178612	4.42996	0
0.497791	0.299707	0.860787	2.84085	1			0.0321788	0.00354406	0.178864	4.42678	0
0.49854	0.300486	0.861065	2.83589	1			0.0322693	0.00356044	0.179115	4.4236	0
0.499291	0.301268	0.861344	2.83092	1			0.03236	0.00357689	0.179367	4.42042	0
0.500042	0.302051	0.861622	2.82596	1			0.032451	0.00359342	0.17962	4.41725	0
0.500794	0.302837	0.861901	2.82099	1			0.0325422	0.00361002	0.179873	4.41407	0
0.559951	0.367256	0.882831	2.45226	1			0.0326337	0.0036267	0.180126	4.41089	0
0.561088	0.368545	0.883216	2.44556	1			0.0327255	0.00364346	0.180379	4.40771	0
0.562228	0.369839	0.883601	2.43886	1			0.0328175	0.00366029	0.180633	4.40453	0
0.563369	0.371137	0.883987	2.43216	1			0.0329097	0.00367721	0.180887	4.40136	0
0.564513	0.372439	0.884372	2.42546	1			0.0330023	0.0036942	0.181142	4.39818	0
0.565659	0.373747	0.884758	2.41876	1			0.0330951	0.00371127	0.181397	4.395	0
0.566808	0.375058	0.885143	2.41206	1			0.0331881	0.00372842	0.181652	4.39182	0
0.567959	0.376375	0.885529	2.40537	1			0.0332814	0.00374564	0.181907	4.38865	0
0.569112	0.377696	0.885915	2.39867	1			0.033375	0.00376295	0.182163	4.38547	0
0.570268	0.379022	0.886302	2.39197	1			0.0334688	0.00378034	0.18242	4.38229	0
0.571425	0.380352	0.886688	2.38527	1			0.0335629	0.0037978	0.182676	4.37911	0
0.572586	0.381687	0.887075	2.37857	1			0.0336573	0.00381535	0.182934	4.37593	0
0.573748	0.383027	0.887462	2.37187	1			0.0337519	0.00383298	0.183191	4.37276	0
0.574913	0.384371	0.887848	2.36517	1			0.0338468	0.00385069	0.183449	4.36958	0
0.576081	0.38572	0.888236	2.35847	1			0.033942	0.00386849	0.183707	4.3664	0
0.57725	0.387074	0.888623	2.35178	1			0.0340374	0.00388636	0.183965	4.36322	0
0.578423	0.388433	0.88901	2.34508	1			0.0341331	0.00390432	0.184224	4.36004	0
0.579597	0.389796	0.889398	2.33838	1			0.0342291	0.00392236	0.184483	4.35687	0
0.580774	0.391164	0.889786	2.33168	1			0.0343253	0.00394048	0.184743	4.35369	0
0.581953	0.392537	0.890174	2.32498	1			0.0344218	0.00395869	0.185003	4.35051	0
0.583135	0.393915	0.890562	2.31828	1			0.0345186	0.00397698	0.185263	4.34733	0
0.584319	0.395297	0.89095	2.31158	1			0.0346156	0.00399535	0.185524	4.34416	0
0.585505	0.396685	0.891338	2.30488	1			0.09321	0.0203192	0.304691	3.22298	0
0.586694	0.398077	0.891727	2.29819	1			0.0937486	0.0205124	0.305571	3.21645	0
0.587885	0.399474	0.892116	2.29149	1			0.0942903	0.0207073	0.306454	3.20993	0
0.589079	0.400877	0.892505	2.28479	1			0.0948352	0.0209042	0.30734	3.20341	0
0.590275	0.402284	0.892894	2.27809	1			0.0953832	0.0211029	0.308228	3.19689	0
0.591474	0.403696	0.893283	2.27139	1			0.0959343	0.0213035	0.309119	3.19037	0
0.592675	0.405112	0.893673	2.26469	1			0.0964887	0.021506	0.310012	3.18385	0
0.593878	0.406534	0.894062	2.25799	1			0.0970462	0.0217104	0.310908	3.17732	0
0.595084	0.407961	0.894452	2.25129	1			0.097607	0.0219168	0.311807	3.1708	0
0.596292	0.409393	0.894842	2.2446	1			0.098171	0.0221251	0.312708	3.16428	0
0.597503	0.41083	0.895232	2.2379	1			0.0987383	0.0223354	0.313612	3.15776	0
0.598716	0.412272	0.895623	2.2312	1			0.0993088	0.0225477	0.314518	3.15124	0
0.599932	0.413719	0.896013	2.2245	1			0.0998827	0.022762	0.315427	3.14472	0
0.60115	0.415171	0.896404	2.2178	1			0.10046	0.0229784	0.316338	3.13819	0
0.602371	0.416628	0.896795	2.2111	1			0.10104	0.0231968	0.317252	3.13167	0
0.603594	0.418091	0.897186	2.2044	1			0.101624	0.0234173	0.318169	3.12515	0
0.604819	0.419558	0.897577	2.1977	1			0.102211	0.0236399	0.319089	3.11863	0
0.606047	0.421031	0.897968	2.19101	1			0.102802	0.0238646	0.320011	3.11211	0
0.607278	0.422509	0.89836	2.18431	1			0.103396	0.0240914	0.320936	3.10559	0
0.608511	0.423992	0.898751	2.17761	1			0.103993	0.0243204	0.321863	3.09906	0
0.609747	0.42548	0.899143	2.17091	1			0.104594	0.0245516	0.322793	3.09254	0
0.610985	0.426973	0.899535	2.16421	1			0.105199	0.024785	0.323726	3.08602	0
0.612225	0.428472	0.899927	2.15751	1			0.105807	0.0250206	0.324662	3.0795	0
0.613468	0.429976	0.90032	2.15081	1			0.106418	0.0252584	0.3256	3.07298	0
0.614714	0.431485	0.900712	2.14411	1			0.107033	0.0254985	0.326541	3.06646	0
0.615962	0.432999	0.901105	2.13742	1			0.107651	0.0257409	0.327485	3.05994	0
0.617213	0.434519	0.901498	2.13072	1			0.108274	0.0259855	0.328431	3.05341	0
0.618466	0.436044	0.901891	2.12402	1			0.108899	0.0262326	0.32938	3.04689	0
0.619722	0.437575	0.902284	2.11732	1			0.109528	0.0264819	0.330332	3.04037	0
0.62098	0.439111	0.902678	2.11062	1			0.110161	0.0267336	0.331287	3.03385	0
0.622241	0.440652	0.903071	2.10392	1			0.110798	0.0269877	0.332244	3.02733	0
0.623505	0.442199	0.903465	2.09722	1			0.111438	0.0272443	0.333204	3.02081	0
0.624771	0.443751	0.903859	2.09052	1			0.112082	0.0275032	0.334167	3.01428	0
0.626039	0.445308	0.904253	2.08383	1			0.11273	0.0277647	0.335133	3.00776	0
0.62731	0.446871	0.904647	2.07713	1			0.113381	0.0280286	0.336101	3.00124	0
0.628584	0.44844	0.905042	2.07043	1			0.114036	0.028295	0.337073	2.99472	0
0.62986	0.450014	0.905436	2.06373	1			0.114695	0.028564	0.338047	2.9882	0
0.631139	0.451593	0.905831	2.05703	1			0.115358	0.0288355	0.339024	2.98168	0
0.632421	0.453178	0.906226	2.05033	1			0.116025	0.0291096	0.340004	2.97515	0
0.633705	0.454769	0.906621	2.04363	1			0.116695	0.0293863	0.340986	2.96863	0
0.634992	0.456365	0.907016	2.03693	1			0.117369	0.0296656	0.341972	2.96211	0
0.636281	0.457967	0.907412	2.03024	1			0.118047	0.0299476	0.34296	2.95559	0
0.637573	0.459574	0.907807	2.02354	1			0.11873	0.0302322	0.343951	2.94907	0
0.638867	0.461187	0.908203	2.01684	1			0.119416	0.0305196	0.344945	2.94255	0
0.640165	0.462806	0.908599	2.01014	1			0.120106	0.0308097	0.345942	2.93603	0
0.641464	0.46443	0.908995	2.00344	1			0.1208	0.0311026	0.346942	2.9295	0
0.642767	0.466061	0.909392	1.99674	1			0.121498	0.0313982	0.347944	2.92298	0
0.644072	0.467696	0.909788	1.99004	1			0.1222	0.0316967	0.34895	2.91646	0
0.64538	0.469338	0.910185	1.98334	1			0.122906	0.031998	0.349958	2.90994	0
0.64669	0.470985	0.910582	1.97665	1			0.123616	0.0323021	0.350969	2.90342	0
0.648003	0.472638	0.910979	1.96995	1			0.12433	0.0326092	0.351984	2.8969	0
0.649319	0.474297	0.911376	1.96325	1			0.125049	0.0329191	0.353001	2.89037	0
0.650638	0.475962	0.911773	1.95655	1			0.125771	0.033232	0.354021	2.88385	0
0.651959	0.477633	0.912171	1.94985	1			0.126498	0.0335479	0.355044	2.87733	0
0.653282	0.479309	0.912568	1.94315	1			0.127229	0.0338668	0.35607	2.87081	0
0.654266	0.480556	0.912863	1.93819	1			0.127964	0.0341887	0.357099	2.86429	0
0.65525	0.481806	0.913158	1.93322	1			0.128704	0.0345137	0.358131	2.85777	0
0.656236	0.483059	0.913454	1.92825	1			0.129447	0.0348418	0.359166	2.85124	0
0.657224	0.484315	0.913749	1.92329	1			0.130195	0.0351729	0.360204	2.84472	0
0.658213	0.485575	0.914044	1.91832	1			0.130948	0.0355073	0.361245	2.8382	0
0.659204	0.486838	0.91434	1.91335	1			0.131704	0.0358448	0.362289	2.83168	0
0.660196	0.488104	0.914635	1.90839	1			0.132465	0.0361855	0.363336	2.82516	0
0.661189	0.489374	0.914931	1.90342	1			0.133231	0.0365295	0.364386	2.81864	0
0.662184	0.490647	0.915226	1.89846	1			0.134001	0.0368767	0.365439	2.81211	0
0.663181	0.491923	0.915522	1.89349	1			0.134775	0.0372272	0.366495	2.80559	0
0.664179	0.493202	0.915818	1.88852	1			0.135554	0.0375811	0.367554	2.79907	0
0.665178	0.494485	0.916114	1.88356	1			0.136337	0.0379383	0.368617	2.79255	0
0.666179	0.495771	0.91641	1.87859	1			0.137125	0.0382989	0.369682	2.78603	0
0.667182	0.497061	0.916707	1.87362	1			0.137917	0.038663	0.37075	2.77951	0
0.668186	0.498353	0.917003	1.86866	1			0.138714	0.0390305	0.371822	2.77299	0
0.669192	0.49965	0.917299	1.86369	1			0.139516	0.0394015	0.372896	2.76646	0
0.670199	0.500949	0.917596	1.85873	1			0.140322	0.039776	0.373974	2.75994	0
0.671207	0.502252	0.917892	1.85376	1			0.141133	0.0401541	0.375055	2.75342	0
0.672217	0.503558	0.918189	1.84879	1			0.141948	0.0405358	0.376138	2.7469	0
0.673229	0.504868	0.918486	1.84383	1			0.142769	0.0409211	0.377225	2.74038	0
0.674242	0.506181	0.918783	1.83886	1			0.143594	0.0413101	0.378316	2.73386	0
0.675257	0.507498	0.91908	1.83389	1			0.144423	0.0417027	0.379409	2.72733	0
0.676273	0.508818	0.919377	1.82893	1			0.144829	0.0418954	0.379943	2.72416	0
0.677291	0.510141	0.919674	1.82396	1			0.145236	0.042089	0.380477	2.72098	0
0.67831	0.511468	0.919971	1.819	1			0.145645	0.0422835	0.381013	2.7178	0
0.679331	0.512798	0.920268	1.81403	1			0.146054	0.0424789	0.381549	2.71462	0
0.680353	0.514132	0.920566	1.80906	1			0.146465	0.0426751	0.382086	2.71144	0
0.681377	0.515469	0.920863	1.8041	1			0.146877	0.0428723	0.382624	2.70827	0
0.682403	0.51681	0.921161	1.79913	1			0.14729	0.0430704	0.383162	2.70509	0
0.68343	0.518154	0.921459	1.79416	1			0.147704	0.0432694	0.383701	2.70191	0
0.684458	0.519502	0.921757	1.7892	1			0.148119	0.0434694	0.384241	2.69873	0
0.408245	0.212778	0.824873	3.49578	1			0.148536	0.0436702	0.384782	2.69556	0
0.409074	0.213524	0.825233	3.48908	1			0.148953	0.043872	0.385323	2.69238	0
0.409904	0.214274	0.825593	3.48238	1			0.149372	0.0440747	0.385865	2.6892	0
0.410736	0.215026	0.825953	3.47568	1			0.149792	0.0442784	0.386408	2.68602	0
0.41157	0.215781	0.826313	3.46898	1			0.0405475	0.00518016	0.200819	4.16513	0
0.412406	0.216538	0.826673	3.46228	1			0.0407818	0.0052294	0.201399	4.15861	0
0.413244	0.217298	0.827034	3.45559	1			0.0410174	0.00527911	0.201981	4.15209	0
0.414083	0.218061	0.827394	3.44889	1			0.0412544	0.00532929	0.202565	4.14556	0
0.414923	0.218826	0.827755	3.44219	1			0.0414928	0.00537994	0.20315	4.13904	0
0.415766	0.219594	0.828116	3.43549	1			0.0417326	0.00543108	0.203737	4.13252	0
0.41661	0.220365	0.828477	3.42879	1			0.0419737	0.00548271	0.204326	4.126	0
0.417456	0.221138	0.828838	3.42209	1			0.0422163	0.00553482	0.204916	4.11948	0
0.418304	0.221915	0.829199	3.41539	1			0.0424602	0.00558743	0.205509	4.11296	0
0.419153	0.222693	0.829561	3.40869	1			0.0427055	0.00564055	0.206103	4.10643	0
0.420004	0.223475	0.829923	3.402	1			0.0429523	0.00569416	0.206698	4.09991	0
0.420857	0.224259	0.830285	3.3953	1			0.0432005	0.00574829	0.207296	4.09339	0
0.421711	0.225047	0.830647	3.3886	1			0.0434501	0.00580292	0.207895	4.08687	0
0.422568	0.225836	0.831009	3.3819	1			0.0437012	0.00585808	0.208495	4.08035	0
0.423426	0.226629	0.831371	3.3752	1			0.0439537	0.00591377	0.209098	4.07383	0
0.424285	0.227425	0.831734	3.3685	1			0.0442077	0.00596998	0.209702	4.06731	0
0.425147	0.228223	0.832096	3.3618	1			0.0444632	0.00602673	0.210308	4.06078	0
0.42601	0.229024	0.832459	3.3551	1			0.0447201	0.00608401	0.210916	4.05426	0
0.426875	0.229828	0.832822	3.34841	1			0.0449785	0.00614185	0.211526	4.04774	0
0.427742	0.230634	0.833185	3.34171	1			0.0452384	0.00620023	0.212137	4.04122	0
0.428611	0.231444	0.833548	3.33501	1			0.0454998	0.00625916	0.21275	4.0347	0
0.429481	0.232256	0.833912	3.32831	1			0.0457627	0.00631866	0.213365	4.02818	0
0.430353	0.233071	0.834275	3.32161	1			0.0460272	0.00637872	0.213981	4.02165	0
0.431227	0.23389	0.834639	3.31491	1			0.0462931	0.00643935	0.2146	4.01513	0
0.432102	0.23471	0.835003	3.30821	1			0.0465606	0.00650056	0.21522	4.00861	0
0.43298	0.235534	0.835367	3.30151	1			0.0468297	0.00656235	0.215842	4.00209	0
0.433859	0.236361	0.835731	3.29482	1			0.0471003	0.00662473	0.216466	3.99557	0
0.43474	0.237191	0.836096	3.28812	1			0.0473724	0.0066877	0.217091	3.98905	0
0.435622	0.238023	0.83646	3.28142	1			0.0476462	0.00675127	0.217719	3.98252	0
0.436507	0.238859	0.836825	3.27472	1			0.0479215	0.00681544	0.218348	3.976	0
0.437393	0.239697	0.83719	3.26802	1			0.0481984	0.00688023	0.218979	3.96948	0
0.438281	0.240538	0.837555	3.26132	1			0.0484769	0.00694563	0.219612	3.96296	0
0.439171	0.241383	0.83792	3.25462	1			0.048757	0.00701165	0.220246	3.95644	0
0.440063	0.24223	0.838285	3.24792	1			0.0490388	0.0070783	0.220883	3.94992	0
0.440957	0.24308	0.838651	3.24123	1			0.0493221	0.00714558	0.221521	3.94339	0
0.441852	0.243933	0.839016	3.23453	1			0.0496071	0.0072135	0.222161	3.93687	0
0.442749	0.244789	0.839382	3.22783	1			0.0498938	0.00728207	0.222803	3.93035	0
0.443648	0.245649	0.839748	3.22113	1			0.0501821	0.00735128	0.223447	3.92383	0
0.444549	0.246511	0.840114	3.21443	1			0.050472	0.00742116	0.224093	3.91731	0
0.445452	0.247376	0.840481	3.20773	1			0.0507637	0.0074917	0.224741	3.91079	0
0.446356	0.248244	0.840847	3.20103	1			0.051057	0.00756291	0.22539	3.90427	0
0.447262	0.249116	0.841214	3.19433	1			0.0513521	0.0076348	0.226041	3.89774	0
0.448171	0.24999	0.84158	3.18764	1			0.0516488	0.00770738	0.226695	3.89122	0
0.449081	0.250867	0.841947	3.18094	1			0.0519472	0.00778064	0.22735	3.8847	0
0.449992	0.251748	0.842314	3.17424	1			0.0522474	0.0078546	0.228007	3.87818	0
0.450906	0.252632	0.842682	3.16754	1			0.0525493	0.00792926	0.228666	3.87166	0
0.451822	0.253518	0.843049	3.16084	1			0.052853	0.00800463	0.229327	3.86514	0
0.452739	0.254408	0.843417	3.15414	1			0.0531584	0.00808072	0.229989	3.85861	0
0.453658	0.255301	0.843784	3.14744	1			0.0534655	0.00815753	0.230654	3.85209	0
0.454579	0.256197	0.844152	3.14074	1			0.0537745	0.00823507	0.23132	3.84557	0
0.455502	0.257096	0.84452	3.13405	1			0.0540852	0.00831334	0.231989	3.83905	0
0.456427	0.257999	0.844888	3.12735	1			0.0543977	0.00839237	0.232659	3.83253	0
0.457354	0.258904	0.845257	3.12065	1			0.0547121	0.00847214	0.233332	3.82601	0
0.458283	0.259813	0.845625	3.11395	1			0.0550282	0.00855267	0.234006	3.81948	0
0.459213	0.260725	0.845994	3.10725	1			0.0553462	0.00863397	0.234682	3.81296	0
0.460146	0.26164	0.846363	3.10055	1			0.055666	0.00871604	0.235361	3.80644	0
0.46108	0.262558	0.846732	3.09385	1			0.0559877	0.00879889	0.236041	3.79992	0
0.462016	0.26348	0.847101	3.08715	1			0.0563112	0.00888252	0.236723	3.7934	0
0.462954	0.264405	0.84747	3.08046	1			0.0566366	0.00896696	0.237407	3.78688	0
0.463894	0.265333	0.84784	3.07376	1			0.0569638	0.00905219	0.238093	3.78035	0
0.464836	0.266264	0.84821	3.06706	1			0.057293	0.00913823	0.238781	3.77383	0
0.46578	0.267199	0.848579	3.06036	1			0.057624	0.0092251	0.239471	3.76731	0
0.466726	0.268136	0.848949	3.05366	1			0.057957	0.00931279	0.240163	3.76079	0
0.467674	0.269078	0.84932	3.04696	1			0.0582919	0.00940131	0.240857	3.75427	0
0.468623	0.270022	0.84969	3.04026	1			0.0586288	0.00949067	0.241553	3.74775	0
0.469575	0.27097	0.85006	3.03356	1			0.0589675	0.00958088	0.242251	3.74123	0
0.470528	0.271921	0.850431	3.02687	1			0.0593083	0.00967195	0.242951	3.7347	0
0.471484	0.272875	0.850802	3.02017	1			0.059651	0.00976389	0.243654	3.72818	0
0.472441	0.273833	0.851173	3.01347	1			0.0599957	0.0098567	0.244358	3.72166	0
0.4734	0.274794	0.851544	3.00677	1			0.0603423	0.00995039	0.245064	3.71514	0
0.474361	0.275759	0.851915	3.00007	1			0.060691	0.010045	0.245772	3.70862	0
0.475325	0.276727	0.852286	2.99337	1			0.0610417	0.0101405	0.246482	3.7021	0
0.47629	0.277698	0.852658	2.98667	1			0.0613944	0.0102368	0.247195	3.69557	0
0.477006	0.27842	0.852934	2.98171	1			0.0617492	0.0103342	0.247909	3.68905	0
0.477724	0.279144	0.853209	2.97674	1			0.062106	0.0104324	0.248626	3.68253	0
0.478443	0.27987	0.853485	2.97177	1			0.0624649	0.0105315	0.249344	3.67601	0
0.479163	0.280598	0.853761	2.96681	1			0.0628258	0.0106317	0.250065	3.66949	0
0.479884	0.281328	0.854037	2.96184	1			0.0630025	0.0106808	0.250416	3.66631	0
0.480607	0.28206	0.854313	2.95688	1			0.0631796	0.0107301	0.250769	3.66313	0
0.48133	0.282793	0.854589	2.95191	1			0.0633572	0.0107797	0.251122	3.65995	0
0.482054	0.283529	0.854865	2.94694	1			0.0635354	0.0108295	0.251475	3.65678	0
0.48278	0.284266	0.855142	2.94198	1			0.063714	0.0108796	0.251829	3.6536	0
0.483506	0.285006	0.855418	2.93701	1			0.0638931	0.0109298	0.252183	3.65042	0
0.484234	0.285747	0.855695	2.93204	1			0.0640728	0.0109803	0.252538	3.64724	0
0.484963	0.28649	0.855971	2.92708	1			0.0642529	0.0110311	0.252894	3.64406	0
0.485692	0.287235	0.856248	2.92211	1			0.0644336	0.011082	0.253249	3.64089	0
0.486423	0.287983	0.856525	2.91715	1			0.0646147	0.0111332	0.253606	3.63771	0
0.487155	0.288732	0.856801	2.91218	1			0.0647964	0.0111847	0.253963	3.63453	0
0.487889	0.289483	0.857078	2.90721	1			0.0649786	0.0112364	0.25432	3.63135	0
0.488623	0.290236	0.857355	2.90225	1			0.0651613	0.0112883	0.254678	3.62818	0
0.489358	0.29099	0.857632	2.89728	1			0.0653445	0.0113404	0.255036	3.625	0
0.490095	0.291747	0.85791	2.89231	1			0.0655282	0.0113928	0.255395	3.62182	0
0.490832	0.292506	0.858187	2.88735	1			0.0657124	0.0114455	0.255755	3.61864	0
0.491571	0.293267	0.858464	2.88238	1			0.0658972	0.0114984	0.256114	3.61546	0
0.492311	0.29403	0.858742	2.87742	1			0.0660824	0.0115515	0.256475	3.61229	0
0.493052	0.294794	0.859019	2.87245	1			0.0662682	0.0116049	0.256836	3.60911	0
0.493794	0.295561	0.859297	2.86748	1			0.0664546	0.0116585	0.257197	3.60593	0
0.494537	0.29633	0.859575	2.86252	1			0.0666414	0.0117124	0.257559	3.60275	0
0.495281	0.297101	0.859853	2.85755	1			0.0668288	0.0117665	0.257921	3.59957	0
0.496026	0.297873	0.86013	2.85258	1			0.0670166	0.0118208	0.258284	3.5964	0
0.496773	0.298648	0.860408	2.84762	1			0.0672051	0.0118755	0.258648	3.59322	0
0.49752	0.299425	0.860687	2.84265	1			0.067394	0.0119303	0.259012	3.59004	0
0.498269	0.300204	0.860965	2.83769	1			0.0675835	0.0119855	0.259376	3.58686	0
0.499019	0.300985	0.861243	2.83272	1			0.0677735	0.0120408	0.259741	3.58369	0
0.49977	0.301767	0.861521	2.82775	1			0.0679641	0.0120965	0.260107	3.58051	0
0.500522	0.302552	0.8618	2.82279	1			0.0681551	0.0121524	0.260473	3.57733	0
0.501275	0.303339	0.862078	2.81782	1			0.0683468	0.0122085	0.260839	3.57415	0
0.50203	0.304128	0.862357	2.81285	1			0.0685389	0.0122649	0.261206	3.57097	0
0.502785	0.304919	0.862636	2.80789	1			0.0687316	0.0123216	0.261574	3.5678	0
0.503542	0.305712	0.862915	2.80292	1			0.0689249	0.0123785	0.261942	3.56462	0
0.5043	0.306507	0.863194	2.79796	1			0.0691187	0.0124357	0.262311	3.56144	0
0.505059	0.307305	0.863473	2.79299	1			0.069313	0.0124932	0.26268	3.55826	0
0.505819	0.308104	0.863752	2.78802	1			0.0695079	0.0125509	0.263049	3.55508	0
0.50658	0.308905	0.864031	2.78306	1			0.0697033	0.0126089	0.26342	3.55191	0
0.507342	0.309709	0.86431	2.77809	1			0.0698993	0.0126672	0.26379	3.54873	0
0.508106	0.310514	0.864589	2.77312	1			0.0700958	0.0127257	0.264161	3.54555	0
0.50887	0.311322	0.864869	2.76816	1			0.0702929	0.0127845	0.264533	3.54237	0
0.509636	0.312132	0.865148	2.76319	1			0.0704905	0.0128436	0.264905	3.5392	0
0.510403	0.312943	0.865428	2.75823	1			0.0706887	0.0129029	0.265278	3.53602	0
0.511171	0.313757	0.865708	2.75326	1			0.0708874	0.0129625	0.265651	3.53284	0
0.511941	0.314573	0.865988	2.74829	1			0.0710867	0.0130224	0.266025	3.52966	0
0.512711	0.315392	0.866267	2.74333	1			0.0712866	0.0130826	0.2664	3.52648	0
0.513483	0.316212	0.866547	2.73836	1			0.071487	0.013143	0.266774	3.52331	0
0.514255	0.317034	0.866828	2.73339	1			0.071688	0.0132038	0.26715	3.52013	0
0.515029	0.317859	0.867108	2.72843	1			0.0718896	0.0132648	0.267526	3.51695	0
0.515804	0.318686	0.867388	2.72346	1			0.0720917	0.0133261	0.267902	3.51377	0
0.516581	0.319515	0.867668	2.7185	1			0.0722944	0.0133877	0.268279	3.51059	0
0.517358	0.320346	0.867949	2.71353	1			0.0724976	0.0134495	0.268657	3.50742	0
0.518137	0.321179	0.868229	2.70856	1			0.0727015	0.0135117	0.269035	3.50424	0
0.518916	0.322014	0.86851	2.7036	1			0.0729059	0.0135741	0.269413	3.50106	0
0.519697	0.322852	0.868791	2.69863	1			0.0731108	0.0136368	0.269792	3.49788	0
0.520479	0.323692	0.869071	2.69367	1			0.0733164	0.0136998	0.270172	3.49471	0
0.521263	0.324533	0.869352	2.6887	1			0.0735225	0.0137631	0.270552	3.49153	0
0.522047	0.325378	0.869633	2.68373	1			0.0737292	0.0138267	0.270933	3.48835	0
0.522833	0.326224	0.869914	2.67877	1			0.0739365	0.0138906	0.271314	3.48517	0
0.52362	0.327072	0.870196	2.6738	1			0.0741444	0.0139548	0.271696	3.48199	0
0.406037	0.210794	0.823913	3.51369	1			0.0743529	0.0140193	0.272078	3.47882	0
0.406861	0.211534	0.824272	3.50699	1			0.0745619	0.014084	0.272461	3.47564	0
0.407687	0.212276	0.824631	3.50029	1			0.0747716	0.0141491	0.272845	3.47246	0
0.408515	0.213021	0.824991	3.49359	1			0.0749818	0.0142145	0.273228	3.46928	0
0.409345	0.213769	0.825351	3.48689	1			0.0751926	0.0142802	0.273613	3.4661	0
0.410176	0.214519	0.82571	3.48019	1			0.075404	0.0143462	0.273998	3.46293	0
0.411009	0.215272	0.82607	3.47349	1			0.075616	0.0144124	0.274384	3.45975	0
0.411843	0.216028	0.826431	3.4668	1			0.0758286	0.014479	0.27477	3.45657	0
0.412679	0.216786	0.826791	3.4601	1			0.0760418	0.0145459	0.275156	3.45339	0
0.413517	0.217547	0.827151	3.4534	1			0.0762556	0.0146132	0.275543	3.45022	0
0.414357	0.21831	0.827512	3.4467	1			0.07647	0.0146807	0.275931	3.44704	0
0.415198	0.219077	0.827873	3.44	1			0.076685	0.0147485	0.27632	3.44386	0
0.416041	0.219846	0.828234	3.4333	1			0.0769006	0.0148167	0.276708	3.44068	0
0.416886	0.220617	0.828595	3.4266	1			0.0771168	0.0148851	0.277098	3.4375	0
0.417733	0.221392	0.828956	3.4199	1			0.0773336	0.0149539	0.277488	3.43433	0
0.418581	0.222169	0.829318	3.41321	1			0.077551	0.015023	0.277878	3.43115	0
0.419431	0.222948	0.829679	3.40651	1			0.0777691	0.0150924	0.278269	3.42797	0
0.420282	0.223731	0.830041	3.39981	1			0.0779877	0.0151621	0.278661	3.42479	0
0.421136	0.224516	0.830403	3.39311	1			0.078207	0.0152322	0.279053	3.42161	0
0.421991	0.225304	0.830765	3.38641	1			0.0784269	0.0153026	0.279445	3.41844	0
0.422848	0.226095	0.831127	3.37971	1			0.0786474	0.0153733	0.279839	3.41526	0
0.423706	0.226889	0.831489	3.37301	1			0.0788685	0.0154443	0.280232	3.41208	0
0.424567	0.227685	0.831852	3.36631	1			0.0790903	0.0155157	0.280627	3.4089	0
0.425429	0.228484	0.832215	3.35962	1			0.0793126	0.0155874	0.281022	3.40573	0
0.426292	0.229286	0.832577	3.35292	1			0.0795356	0.0156594	0.281417	3.40255	0
0.427158	0.230091	0.83294	3.34622	1			0.0797592	0.0157318	0.281813	3.39937	0
0.428025	0.230898	0.833304	3.33952	1			0.0799835	0.0158044	0.28221	3.39619	0
0.428895	0.231709	0.833667	3.33282	1			0.0802083	0.0158775	0.282607	3.39301	0
0.429765	0.232522	0.83403	3.32612	1			0.0804339	0.0159508	0.283005	3.38984	0
0.430638	0.233338	0.834394	3.31942	1			0.08066	0.0160245	0.283403	3.38666	0
0.431512	0.234157	0.834758	3.31272	1			0.0808868	0.0160986	0.283802	3.38348	0
0.432389	0.234979	0.835122	3.30603	1			0.0811142	0.016173	0.284201	3.3803	0
0.433267	0.235804	0.835486	3.29933	1			0.0813423	0.0162477	0.284601	3.37712	0
0.434146	0.236632	0.83585	3.29263	1			0.081571	0.0163228	0.285001	3.37395	0
0.435028	0.237462	0.836215	3.28593	1			0.0818003	0.0163982	0.285402	3.37077	0
0.435911	0.238296	0.836579	3.27923	1			0.0820303	0.016474	0.285804	3.36759	0
0.436796	0.239132	0.836944	3.27253	1			0.0822609	0.0165501	0.286206	3.36441	0
0.437683	0.239971	0.837309	3.26583	1			0.0824922	0.0166265	0.286609	3.36124	0
0.438572	0.240814	0.837674	3.25913	1			0.0827241	0.0167034	0.287012	3.35806	0
0.439462	0.241659	0.838039	3.25244	1			0.0829567	0.0167805	0.287416	3.35488	0
0.440355	0.242507	0.838405	3.24574	1			0.0831899	0.0168581	0.28782	3.3517	0
0.441249	0.243358	0.83877	3.23904	1			0.0834238	0.016936	0.288225	3.34852	0
0.442145	0.244212	0.839136	3.23234	1			0.0836584	0.0170142	0.288631	3.34535	0
0.443042	0.24507	0.839502	3.22564	1			0.0838936	0.0170928	0.289037	3.34217	0
0.443942	0.24593	0.839868	3.21894	1			0.0841295	0.0171718	0.289444	3.33899	0
0.444843	0.246793	0.840234	3.21224	1			0.084366	0.0172512	0.289851	3.33581	0
0.445747	0.247659	0.8406	3.20554	1			0.0846032	0.0173309	0.290259	3.33263	0
0.446652	0.248528	0.840967	3.19885	1			0.0848411	0.017411	0.290668	3.32946	0
0.447559	0.249401	0.841333	3.19215	1			0.0850796	0.0174914	0.291077	3.32628	0
0.448467	0.250276	0.8417	3.18545	1			0.0853188	0.0175722	0.291486	3.3231	0
0.449378	0.251155	0.842067	3.17875	1			0.0855587	0.0176534	0.291896	3.31992	0
0.450291	0.252036	0.842434	3.17205	1			0.0857992	0.017735	0.292307	3.31675	0
0.451205	0.252921	0.842802	3.16535	1			0.0857147	0.0177063	0.292163	3.31786	0
0.452121	0.253808	0.843169	3.15865	1			0.08621	0.0178746	0.293007	3.31134	0
0.453039	0.254699	0.843537	3.15195	1			0.0867081	0.0180445	0.293854	3.30482	0
0.453959	0.255593	0.843904	3.14526	1			0.0872092	0.018216	0.294703	3.2983	0
0.454881	0.25649	0.844272	3.13856	1			0.0877131	0.0183892	0.295555	3.29178	0
0.455804	0.257391	0.84464	3.13186	1			0.0882199	0.018564	0.296409	3.28525	0
0.45673	0.258294	0.845009	3.12516	1			0.0887297	0.0187404	0.297265	3.27873	0
0.457657	0.259201	0.845377	3.11846	1			0.0892424	0.0189186	0.298125	3.27221	0
0.458586	0.26011	0.845746	3.11176	1			0.0897581	0.0190984	0.298986	3.26569	0
0.459518	0.261023	0.846115	3.10506	1			0.0902767	0.0192799	0.29985	3.25917	0
0.460451	0.26194	0.846483	3.09836	1			0.0907984	0.0194632	0.300717	3.25265	0
0.461386	0.262859	0.846852	3.09167	1			0.0913231	0.0196482	0.301586	3.24612	0
0.462322	0.263782	0.847222	3.08497	1			0.0918508	0.019835	0.302457	3.2396	0
0.463261	0.264707	0.847591	3.07827	1			0.0923815	0.0200235	0.303331	3.23308	0
0.464202	0.265637	0.847961	3.07157	1			0.0929153	0.0202138	0.304208	3.22656	0
0.465144	0.266569	0.84833	3.06487	1			0.0934522	0.020406	0.305087	3.22004	0
0.466089	0.267505	0.8487	3.05817	1			0.0939922	0.0206	0.305969	3.21352	0
0.467035	0.268443	0.84907	3.05147	1			0.0945354	0.0207958	0.306853	3.20699	0
0.467983	0.269386	0.84944	3.04477	1			0.0950816	0.0209934	0.30774	3.20047	0
0.468934	0.270331	0.849811	3.03808	1			0.095631	0.021193	0.308629	3.19395	0
0.469886	0.27128	0.850181	3.03138	1			0.0961836	0.0213944	0.309521	3.18743	0
0.47084	0.272232	0.850552	3.02468	1			0.0967394	0.0215978	0.310416	3.18091	0
0.471796	0.273188	0.850923	3.01798	1			0.0972984	0.0218031	0.311313	3.17439	0
0.472754	0.274147	0.851294	3.01128	1			0.0978606	0.0220103	0.312212	3.16786	0
0.473714	0.275109	0.851665	3.00458	1			0.0984261	0.0222196	0.313115	3.16134	0
0.474427	0.275824	0.85194	2.99962	1			0.0989949	0.0224308	0.314019	3.15482	0
0.475141	0.276542	0.852216	2.99465	1			0.0995669	0.022644	0.314927	3.1483	0
0.475856	0.277261	0.852491	2.98968	1			0.100142	0.0228592	0.315837	3.14178	0
0.476572	0.277982	0.852767	2.98472	1			0.100721	0.0230765	0.31675	3.13526	0
0.477289	0.278705	0.853042	2.97975	1			0.101303	0.0232959	0.317665	3.12874	0
0.478007	0.27943	0.853318	2.97478	1			0.101888	0.0235173	0.318583	3.12221	0
0.478727	0.280157	0.853594	2.96982	1			0.102477	0.0237408	0.319504	3.11569	0
0.479447	0.280886	0.85387	2.96485	1			0.103069	0.0239665	0.320427	3.10917	0
0.480169	0.281616	0.854146	2.95989	1			0.103665	0.0241943	0.321353	3.10265	0
0.480891	0.282349	0.854422	2.95492	1			0.104264	0.0244243	0.322282	3.09613	0
0.481615	0.283083	0.854698	2.94995	1			0.104866	0.0246565	0.323213	3.08961	0
0.48234	0.283819	0.854974	2.94499	1			0.105472	0.0248908	0.324147	3.08308	0
0.483066	0.284557	0.85525	2.94002	1			0.106082	0.0251274	0.325084	3.07656	0
0.483793	0.285298	0.855527	2.93505	1			0.106695	0.0253663	0.326024	3.07004	0
0.484521	0.28604	0.855803	2.93009	1			0.107311	0.0256074	0.326966	3.06352	0
0.48525	0.286784	0.85608	2.92512	1			0.107931	0.0258508	0.327911	3.057	0
0.48598	0.28753	0.856357	2.92016	1			0.108555	0.0260965	0.328858	3.05048	0
0.486712	0.288277	0.856634	2.91519	1			0.109182	0.0263446	0.329809	3.04395	0
0.487444	0.289027	0.85691	2.91022	1			0.109813	0.026595	0.330762	3.03743	0
0.488178	0.289779	0.857187	2.90526	1			0.110448	0.0268478	0.331718	3.03091	0
0.488912	0.290533	0.857464	2.90029	1			0.111086	0.027103	0.332676	3.02439	0
0.489648	0.291288	0.857742	2.89532	1			0.111728	0.0273606	0.333638	3.01787	0
0.490385	0.292046	0.858019	2.89036	1			0.112373	0.0276207	0.334602	3.01135	0
0.491123	0.292806	0.858296	2.88539	1			0.113023	0.0278832	0.335569	3.00482	0
0.491862	0.293567	0.858574	2.88043	1			0.113676	0.0281483	0.336539	2.9983	0
0.492602	0.294331	0.858851	2.87546	1			0.114333	0.0284158	0.337511	2.99178	0
0.493344	0.295096	0.859129	2.87049	1			0.114993	0.0286859	0.338487	2.98526	0
0.494086	0.295864	0.859406	2.86553	1			0.115658	0.0289586	0.339465	2.97874	0
0.49483	0.296633	0.859684	2.86056	1			0.116326	0.0292339	0.340446	2.97222	0
0.495574	0.297405	0.859962	2.85559	1			0.116998	0.0295118	0.34143	2.9657	0
0.49632	0.298178	0.86024	2.85063	1			0.117674	0.0297923	0.342416	2.95917	0
0.497067	0.298954	0.860518	2.84566	1			0.118354	0.0300755	0.343406	2.95265	0
0.497815	0.299731	0.860796	2.8407	1			0.119038	0.0303613	0.344398	2.94613	0
0.498564	0.300511	0.861074	2.83573	1			0.119726	0.0306499	0.345394	2.93961	0
0.499315	0.301293	0.861353	2.83076	1			0.120418	0.0309413	0.346392	2.93309	0
0.500066	0.302076	0.861631	2.8258	1			0.121114	0.0312354	0.347393	2.92657	0
0.500819	0.302862	0.86191	2.82083	1			0.121813	0.0315323	0.348397	2.92004	0
0.501572	0.30365	0.862188	2.81586	1			0.122517	0.031832	0.349404	2.91352	0
0.502327	0.304439	0.862467	2.8109	1			0.123225	0.0321346	0.350413	2.907	0
0.503083	0.305231	0.862746	2.80593	1			0.123937	0.0324401	0.351426	2.90048	0
0.50384	0.306025	0.863024	2.80097	1			0.124654	0.0327484	0.352442	2.89396	0
0.504598	0.306821	0.863303	2.796	1			0.125374	0.0330597	0.35346	2.88744	0
0.505358	0.307619	0.863582	2.79103	1			0.126098	0.0333739	0.354482	2.88091	0
0.506118	0.308419	0.863862	2.78607	1			0.126827	0.0336912	0.355506	2.87439	0
0.50688	0.309221	0.864141	2.7811	1			0.12756	0.0340114	0.356533	2.86787	0
0.507643	0.310026	0.86442	2.77613	1			0.128297	0.0343347	0.357564	2.86135	0
0.508407	0.310832	0.864699	2.77117	1			0.129038	0.0346611	0.358597	2.85483	0
0.509172	0.311641	0.864979	2.7662	1			0.129784	0.0349906	0.359633	2.84831	0
0.509938	0.312451	0.865259	2.76124	1			0.130534	0.0353232	0.360673	2.84179	0
0.510706	0.313264	0.865538	2.75627	1			0.131288	0.0356589	0.361715	2.83526	0
0.511474	0.314079	0.865818	2.7513	1			0.132047	0.0359979	0.36276	2.82874	0
0.512244	0.314896	0.866098	2.74634	1			0.13281	0.03634	0.363809	2.82222	0
0.513015	0.315715	0.866378	2.74137	1			0.133183	0.036508	0.364321	2.81904	0
0.513787	0.316536	0.866658	2.73641	1			0.133558	0.0366766	0.364833	2.81586	0
0.51456	0.317359	0.866938	2.73144	1			0.133933	0.0368461	0.365347	2.81269	0
0.515334	0.318184	0.867218	2.72647	1			0.13431	0.0370164	0.365861	2.80951	0
0.51611	0.319012	0.867498	2.72151	1			0.134687	0.0371874	0.366376	2.80633	0
0.516887	0.319842	0.867779	2.71654	1			0.135066	0.0373592	0.366891	2.80315	0
0.517665	0.320674	0.868059	2.71157	1			0.135446	0.0375319	0.367407	2.79998	0
0.518444	0.321508	0.86834	2.70661	1			0.135826	0.0377053	0.367924	2.7968	0
0.519224	0.322344	0.86862	2.70164	1			0.136208	0.0378795	0.368442	2.79362	0
0.520005	0.323182	0.868901	2.69668	1			0.136591	0.0380545	0.368961	2.79044	0
0.520788	0.324023	0.869182	2.69171	1			0.136975	0.0382304	0.36948	2.78726	0
0.521572	0.324866	0.869463	2.68674	1			0.13736	0.038407	0.37	2.78409	0
0.522357	0.325711	0.869744	2.68178	1			0.137747	0.0385845	0.37052	2.78091	0
0.523143	0.326558	0.870025	2.67681	1			0.138134	0.0387627	0.371042	2.77773	0
0.52393	0.327407	0.870306	2.67184	1			0.138522	0.0389419	0.371564	2.77455	0
0.524718	0.328259	0.870588	2.66688	1			0.138912	0.0391218	0.372087	2.77137	0
0.525508	0.329113	0.870869	2.66191	1			0.139302	0.0393026	0.37261	2.7682	0
0.526299	0.329969	0.871151	2.65695	1			0.139694	0.0394842	0.373135	2.76502	0
0.527091	0.330827	0.871432	2.65198	1			0.140087	0.0396666	0.37366	2.76184	0
0.527884	0.331687	0.871714	2.64701	1			0.140481	0.0398499	0.374186	2.75866	0
0.528679	0.33255	0.871996	2.64205	1			0.140876	0.040034	0.374712	2.75549	0
0.529474	0.333415	0.872277	2.63708	1			0.141272	0.040219	0.375239	2.75231	0
0.530271	0.334282	0.872559	2.63211	1			0.141669	0.0404048	0.375767	2.74913	0
0.531069	0.335152	0.872841	2.62715	1			0.142067	0.0405915	0.376296	2.74595	0
0.531868	0.336023	0.873123	2.62218	1			0.142467	0.0407791	0.376826	2.74277	0
0.447423	0.24927	0.841278	3.19315	1			0.142867	0.0409675	0.377356	2.7396	0
0.448331	0.250145	0.841645	3.18645	1			0.143269	0.0411568	0.377887	2.73642	0
0.449241	0.251023	0.842012	3.17975	1			0.143672	0.041347	0.378419	2.73324	0
0.450153	0.251904	0.842379	3.17306	1			0.144076	0.041538	0.378951	2.73006	0
0.451068	0.252788	0.842746	3.16636	1			0.144481	0.0417299	0.379484	2.72688	0
0.451983	0.253675	0.843114	3.15966	1			0.144887	0.0419228	0.380018	2.72371	0
0.452901	0.254565	0.843481	3.15296	1			0.145294	0.0421165	0.380553	2.72053	0
0.453821	0.255459	0.843849	3.14626	1			0.145703	0.0423111	0.381089	2.71735	0
0.454742	0.256356	0.844217	3.13956	1			0.146112	0.0425066	0.381625	2.71417	0
0.455666	0.257255	0.844585	3.13286	1			0.146523	0.042703	0.382162	2.711	0
0.456591	0.258158	0.844953	3.12616	1			0.146935	0.0429003	0.3827	2.70782	0
0.457518	0.259064	0.845322	3.11947	1			0.147348	0.0430985	0.383238	2.70464	0
0.458447	0.259974	0.84569	3.11277	1			0.147762	0.0432976	0.383777	2.70146	0
0.459378	0.260886	0.846059	3.10607	1			0.148178	0.0434977	0.384318	2.69828	0
0.46031	0.261802	0.846428	3.09937	1			0.148595	0.0436987	0.384858	2.69511	0
0.461245	0.262721	0.846797	3.09267	1			0.149012	0.0439006	0.3854	2.69193	0
0.462182	0.263643	0.847166	3.08597	1			0.149431	0.0441035	0.385942	2.68875	0
0.46312	0.264568	0.847536	3.07927	1			0.149851	0.0443072	0.386485	2.68557	0
0.46406	0.265497	0.847905	3.07257	1			0.150273	0.044512	0.387029	2.68239	0
0.465003	0.266429	0.848275	3.06588	1			0.150695	0.0447176	0.387574	2.67922	0
0.465947	0.267364	0.848645	3.05918	1			0.151119	0.0449243	0.388119	2.67604	0
0.466893	0.268302	0.849015	3.05248	1			0.151544	0.0451318	0.388665	2.67286	0
0.467841	0.269244	0.849385	3.04578	1			0.15197	0.0453404	0.389212	2.66968	0
0.468791	0.270189	0.849755	3.03908	1			0.152397	0.0455499	0.38976	2.66651	0
0.469743	0.271137	0.850126	3.03238	1			0.152826	0.0457603	0.390308	2.66333	0
0.470697	0.272089	0.850496	3.02568	1			0.153255	0.0459718	0.390858	2.66015	0
0.471652	0.273044	0.850867	3.01898	1			0.153686	0.0461842	0.391408	2.65697	0
0.47261	0.274002	0.851238	3.01229	1			0.154118	0.0463976	0.391958	2.65379	0
0.47357	0.274964	0.851609	3.00559	1			0.154552	0.046612	0.39251	2.65062	0
0.474531	0.275929	0.851981	2.99889	1			0.154986	0.0468273	0.393062	2.64744	0
0.475495	0.276898	0.852352	2.99219	1			0.155422	0.0470437	0.393615	2.64426	0
0.47646	0.27787	0.852724	2.98549	1			0.155859	0.0472611	0.394169	2.64108	0
0.477428	0.278845	0.853095	2.97879	1			0.156297	0.0474795	0.394724	2.6379	0
0.478397	0.279824	0.853467	2.97209	1			0.156736	0.0476988	0.395279	2.63473	0
0.479368	0.280806	0.85384	2.96539	1			0.157177	0.0479192	0.395836	2.63155	0
0.480342	0.281791	0.854212	2.9587	1			0.157619	0.0481407	0.396393	2.62837	0
0.481317	0.282781	0.854584	2.952	1			0.158062	0.0483631	0.39695	2.62519	0
0.482294	0.283773	0.854957	2.9453	1			0.158507	0.0485866	0.397509	2.62202	0
0.483274	0.284769	0.85533	2.9386	1			0.158952	0.0488111	0.398068	2.61884	0
0.484255	0.285769	0.855703	2.9319	1			0.159399	0.0490366	0.398628	2.61566	0
0.485238	0.286772	0.856076	2.9252	1			0.0713605	0.0131049	0.266538	3.52531	0
0.486224	0.287778	0.856449	2.9185	1			0.0717729	0.0132295	0.267308	3.51879	0
0.442771	0.24481	0.839391	3.22766	1			0.0721876	0.0133552	0.268081	3.51227	0
0.44367	0.24567	0.839757	3.22096	1			0.0726048	0.0134822	0.268855	3.50575	0
0.444571	0.246532	0.840123	3.21427	1			0.0730243	0.0136103	0.269632	3.49922	0
0.445474	0.247397	0.84049	3.20757	1			0.0734463	0.0137397	0.270412	3.4927	0
0.446378	0.248266	0.840856	3.20087	1			0.0738707	0.0138703	0.271193	3.48618	0
0.447285	0.249137	0.841223	3.19417	1			0.0742975	0.0140021	0.271977	3.47966	0
0.448193	0.250012	0.841589	3.18747	1			0.0747268	0.0141352	0.272763	3.47314	0
0.449103	0.250889	0.841956	3.18077	1			0.0751586	0.0142696	0.273551	3.46662	0
0.450015	0.25177	0.842323	3.17407	1			0.0755929	0.0144052	0.274342	3.46009	0
0.450929	0.252653	0.842691	3.16737	1			0.0760297	0.0145421	0.275134	3.45357	0
0.451844	0.25354	0.843058	3.16068	1			0.0764691	0.0146804	0.27593	3.44705	0
0.452762	0.25443	0.843426	3.15398	1			0.0769109	0.0148199	0.276727	3.44053	0
0.453681	0.255323	0.843793	3.14728	1			0.0773553	0.0149608	0.277527	3.43401	0
0.454602	0.256219	0.844161	3.14058	1			0.0778023	0.015103	0.278329	3.42749	0
0.455525	0.257119	0.844529	3.13388	1			0.0782519	0.0152466	0.279133	3.42097	0
0.45645	0.258021	0.844898	3.12718	1			0.0787041	0.0153915	0.27994	3.41444	0
0.457377	0.258927	0.845266	3.12048	1			0.0791589	0.0155378	0.280749	3.40792	0
0.458306	0.259835	0.845634	3.11378	1			0.0796163	0.0156855	0.28156	3.4014	0
0.459236	0.260747	0.846003	3.10709	1			0.0800763	0.0158346	0.282374	3.39488	0
0.460169	0.261663	0.846372	3.10039	1			0.080539	0.0159851	0.28319	3.38836	0
0.461103	0.262581	0.846741	3.09369	1			0.0810044	0.016137	0.284008	3.38184	0
0.462039	0.263503	0.84711	3.08699	1			0.0814725	0.0162904	0.284829	3.37531	0
0.462977	0.264428	0.84748	3.08029	1			0.0819433	0.0164453	0.285652	3.36879	0
0.463918	0.265356	0.847849	3.07359	1			0.0824168	0.0166016	0.286478	3.36227	0
0.46486	0.266287	0.848219	3.06689	1			0.082893	0.0167594	0.287305	3.35575	0
0.465803	0.267222	0.848589	3.06019	1			0.083372	0.0169187	0.288136	3.34923	0
0.466749	0.26816	0.848959	3.0535	1			0.0838537	0.0170795	0.288968	3.34271	0
0.467697	0.269101	0.849329	3.0468	1			0.0843383	0.0172419	0.289804	3.33618	0
0.468647	0.270045	0.849699	3.0401	1			0.0848256	0.0174058	0.290641	3.32966	0
0.469598	0.270993	0.850069	3.0334	1			0.0853158	0.0175712	0.291481	3.32314	0
0.470552	0.271944	0.85044	3.0267	1			0.0858088	0.0177382	0.292323	3.31662	0
0.471507	0.272899	0.850811	3.02	1			0.0863046	0.0179068	0.293168	3.3101	0
0.472464	0.273857	0.851182	3.0133	1			0.0868033	0.0180771	0.294015	3.30358	0
0.473424	0.274818	0.851553	3.0066	1			0.0873049	0.0182489	0.294865	3.29705	0
0.474385	0.275783	0.851924	2.99991	1			0.0878094	0.0184223	0.295717	3.29053	0
0.475348	0.276751	0.852296	2.99321	1			0.0883168	0.0185975	0.296572	3.28401	0
0.476313	0.277722	0.852667	2.98651	1			0.0888271	0.0187742	0.297429	3.27749	0
0.477281	0.278697	0.853039	2.97981	1			0.0893404	0.0189527	0.298288	3.27097	0
0.47825	0.279675	0.853411	2.97311	1			0.0898566	0.0191328	0.29915	3.26445	0
0.479221	0.280656	0.853783	2.96641	1			0.0903758	0.0193147	0.300015	3.25793	0
0.434301	0.236777	0.835914	3.29146	1			0.0908981	0.0194983	0.300882	3.2514	0
0.435182	0.237608	0.836278	3.28476	1			0.0914233	0.0196836	0.301751	3.24488	0
0.436066	0.238442	0.836643	3.27806	1			0.0919516	0.0198707	0.302624	3.23836	0
0.436951	0.239279	0.837008	3.27136	1			0.0924829	0.0200596	0.303498	3.23184	0
0.437839	0.240119	0.837373	3.26466	1			0.0930173	0.0202503	0.304375	3.22532	0
0.438728	0.240961	0.837738	3.25796	1			0.0935548	0.0204428	0.305255	3.2188	0
0.439618	0.241807	0.838103	3.25126	1			0.0940954	0.0206371	0.306137	3.21227	0
0.440511	0.242656	0.838469	3.24456	1			0.0946391	0.0208333	0.307022	3.20575	0
0.441406	0.243508	0.838834	3.23787	1			0.095186	0.0210313	0.307909	3.19923	0
0.442302	0.244362	0.8392	3.23117	1			0.095736	0.0212312	0.308799	3.19271	0
0.4432	0.24522	0.839566	3.22447	1			0.0962892	0.021433	0.309691	3.18619	0
0.4441	0.246081	0.839932	3.21777	1			0.0968456	0.0216367	0.310586	3.17967	0
0.445002	0.246944	0.840298	3.21107	1			0.0500464	0.00731869	0.223145	3.92689	0
0.445905	0.247811	0.840664	3.20437	1			0.0503356	0.00738826	0.223789	3.92037	0
0.44681	0.248681	0.841031	3.19767	1			0.0506265	0.00745849	0.224436	3.91385	0
0.447718	0.249554	0.841398	3.19097	1			0.050919	0.00752938	0.225085	3.90733	0
0.448627	0.25043	0.841764	3.18428	1			0.0512133	0.00760095	0.225735	3.90081	0
0.449538	0.251309	0.842131	3.17758	1			0.0515092	0.0076732	0.226388	3.89429	0
0.450451	0.252191	0.842499	3.17088	1			0.0518068	0.00774614	0.227042	3.88776	0
0.451365	0.253076	0.842866	3.16418	1			0.0521062	0.00781977	0.227698	3.88124	0
0.452282	0.253964	0.843233	3.15748	1			0.0524073	0.0078941	0.228356	3.87472	0
0.4532	0.254856	0.843601	3.15078	1			0.0527101	0.00796914	0.229016	3.8682	0
0.45412	0.25575	0.843969	3.14408	1			0.0530147	0.00804489	0.229678	3.86168	0
0.455042	0.256648	0.844337	3.13738	1			0.053321	0.00812136	0.230341	3.85516	0
0.455966	0.257549	0.844705	3.13068	1			0.0536291	0.00819855	0.231007	3.84863	0
0.456892	0.258453	0.845073	3.12399	1			0.053939	0.00827648	0.231675	3.84211	0
0.45782	0.25936	0.845442	3.11729	1			0.0542507	0.00835516	0.232344	3.83559	0
0.458749	0.26027	0.84581	3.11059	1			0.0545642	0.00843457	0.233016	3.82907	0
0.459681	0.261184	0.846179	3.10389	1			0.0548795	0.00851475	0.233689	3.82255	0
0.460614	0.2621	0.846548	3.09719	1			0.0551966	0.00859569	0.234364	3.81603	0
0.461549	0.26302	0.846917	3.09049	1			0.0555155	0.00867739	0.235042	3.8095	0
0.462487	0.263943	0.847286	3.08379	1			0.0558363	0.00875987	0.235721	3.80298	0
0.463426	0.26487	0.847656	3.07709	1			0.056159	0.00884314	0.236402	3.79646	0
0.464367	0.2658	0.848025	3.0704	1			0.0564835	0.0089272	0.237085	3.78994	0
0.46531	0.266733	0.848395	3.0637	1			0.0568099	0.00901205	0.237771	3.78342	0
0.466254	0.267669	0.848765	3.057	1			0.0571381	0.00909772	0.238458	3.7769	0
0.467201	0.268608	0.849135	3.0503	1			0.0574683	0.00918419	0.239147	3.77038	0
0.46815	0.269551	0.849505	3.0436	1			0.0578004	0.00927149	0.239838	3.76385	0
0.4691	0.270497	0.849876	3.0369	1			0.0581344	0.00935962	0.240531	3.75733	0
0.470053	0.271447	0.850246	3.0302	1			0.0584703	0.00944859	0.241226	3.75081	0
0.471007	0.272399	0.850617	3.0235	1			0.0588082	0.0095384	0.241923	3.74429	0
0.471964	0.273355	0.850988	3.01681	1			0.059148	0.00962907	0.242622	3.73777	0
0.472922	0.274315	0.851359	3.01011	1			0.0594898	0.0097206	0.243324	3.73125	0
0.473882	0.275278	0.85173	3.00341	1			0.0598335	0.009813	0.244027	3.72472	0
0.474844	0.276244	0.852101	2.99671	1			0.0601793	0.00990627	0.244732	3.7182	0
0.475808	0.277213	0.852473	2.99001	1			0.060527	0.0100004	0.245439	3.71168	0
0.476775	0.278186	0.852845	2.98331	1			0.0608767	0.0100955	0.246149	3.70516	0
0.477743	0.279163	0.853216	2.97661	1			0.0612285	0.0101915	0.24686	3.69864	0
0.478713	0.280143	0.853588	2.96991	1			0.0615823	0.0102883	0.247573	3.69212	0
0.479685	0.281126	0.853961	2.96322	1			0.0619382	0.0103861	0.248289	3.68559	0
0.480659	0.282113	0.854333	2.95652	1			0.0622961	0.0104848	0.249006	3.67907	0
0.481635	0.283103	0.854705	2.94982	1			0.062656	0.0105845	0.249726	3.67255	0
0.482613	0.284097	0.855078	2.94312	1			0.0630181	0.0106851	0.250448	3.66603	0
0.483593	0.285094	0.855451	2.93642	1			0.0633822	0.0107867	0.251171	3.65951	0
0.484575	0.286094	0.855824	2.92972	1			0.0637485	0.0108892	0.251897	3.65299	0
0.485558	0.287099	0.856197	2.92302	1			0.0641168	0.0109927	0.252625	3.64646	0
0.486544	0.288106	0.85657	2.91632	1			0.0644873	0.0110972	0.253355	3.63994	0
0.487532	0.289117	0.856944	2.90963	1			0.06486	0.0112027	0.254087	3.63342	0
0.488522	0.290132	0.857317	2.90293	1			0.0652347	0.0113092	0.254822	3.6269	0
0.489514	0.291151	0.857691	2.89623	1			0.0656117	0.0114167	0.255558	3.62038	0
0.490508	0.292173	0.858065	2.88953	1			0.0659908	0.0115252	0.256297	3.61386	0
0.491504	0.293198	0.858439	2.88283	1			0.0663721	0.0116348	0.257037	3.60734	0
0.492502	0.294227	0.858813	2.87613	1			0.0667557	0.0117454	0.25778	3.60081	0
0.493502	0.29526	0.859188	2.86943	1			0.0671414	0.011857	0.258525	3.59429	0
0.494504	0.296296	0.859563	2.86273	1			0.0675294	0.0119697	0.259272	3.58777	0
0.495508	0.297336	0.859937	2.85604	1			0.0679196	0.0120835	0.260022	3.58125	0
0.496514	0.29838	0.860312	2.84934	1			0.0683121	0.0121983	0.260773	3.57473	0
0.497522	0.299427	0.860687	2.84264	1			0.0687068	0.0123143	0.261527	3.56821	0
0.498533	0.300478	0.861063	2.83594	1			0.0691038	0.0124313	0.262282	3.56168	0
0.499545	0.301533	0.861438	2.82924	1			0.0695031	0.0125495	0.26304	3.55516	0
0.500559	0.302591	0.861814	2.82254	1			0.0699047	0.0126688	0.2638	3.54864	0
0.501576	0.303653	0.862189	2.81584	1			0.0703087	0.0127892	0.264563	3.54212	0
0.502594	0.304719	0.862565	2.80914	1			0.0707149	0.0129108	0.265327	3.5356	0
0.503615	0.305788	0.862941	2.80245	1			0.0711235	0.0130335	0.266094	3.52908	0
0.504637	0.306862	0.863318	2.79575	1			0.0715345	0.0131574	0.266863	3.52255	0
0.505662	0.307939	0.863694	2.78905	1			0.0719479	0.0132825	0.267634	3.51603	0
0.506688	0.30902	0.864071	2.78235	1			0.0723636	0.0134087	0.268408	3.50951	0
0.507451	0.309823	0.86435	2.77738	1			0.0727818	0.0135362	0.269184	3.50299	0
0.508215	0.310629	0.864629	2.77242	1			0.0732023	0.0136648	0.269961	3.49647	0
0.50898	0.311437	0.864909	2.76745	1			0.0736253	0.0137947	0.270742	3.48995	0
0.509745	0.312247	0.865188	2.76248	1			0.0740508	0.0139259	0.271524	3.48342	0
0.510513	0.313059	0.865468	2.75752	1			0.0744786	0.0140582	0.272309	3.4769	0
0.511281	0.313874	0.865748	2.75255	1			0.074909	0.0141919	0.273096	3.47038	0
0.51205	0.31469	0.866027	2.74759	1			0.0753419	0.0143268	0.273885	3.46386	0
0.512821	0.315508	0.866307	2.74262	1			0.0757772	0.0144629	0.274676	3.45734	0
0.513593	0.316329	0.866587	2.73765	1			0.0762151	0.0146004	0.27547	3.45082	0
0.514366	0.317152	0.866867	2.73269	1			0.0766555	0.0147392	0.276266	3.4443	0
0.51514	0.317977	0.867148	2.72772	1			0.0770984	0.0148793	0.277065	3.43777	0
0.515915	0.318804	0.867428	2.72275	1			0.0775439	0.0150207	0.277865	3.43125	0
0.516691	0.319633	0.867708	2.71779	1			0.077762	0.0150901	0.278256	3.42807	0
0.517469	0.320464	0.867989	2.71282	1			0.0779806	0.0151599	0.278648	3.4249	0
0.518248	0.321298	0.868269	2.70786	1			0.0781998	0.0152299	0.27904	3.42172	0
0.519028	0.322134	0.86855	2.70289	1			0.0784197	0.0153003	0.279433	3.41854	0
0.519809	0.322971	0.868831	2.69792	1			0.0786402	0.015371	0.279826	3.41536	0
0.520591	0.323811	0.869111	2.69296	1			0.0788613	0.015442	0.28022	3.41218	0
0.521374	0.324654	0.869392	2.68799	1			0.079083	0.0155133	0.280614	3.40901	0
0.522159	0.325498	0.869673	2.68302	1			0.0793053	0.015585	0.281009	3.40583	0
0.522945	0.326345	0.869954	2.67806	1			0.0795283	0.015657	0.281404	3.40265	0
0.523732	0.327193	0.870236	2.67309	1			0.0797519	0.0157294	0.2818	3.39947	0
0.52452	0.328044	0.870517	2.66813	1			0.0799761	0.0158021	0.282197	3.3963	0
0.525309	0.328898	0.870798	2.66316	1			0.080201	0.0158751	0.282594	3.39312	0
0.5261	0.329753	0.87108	2.65819	1			0.0804265	0.0159484	0.282992	3.38994	0
0.526892	0.330611	0.871361	2.65323	1			0.0806526	0.0160221	0.28339	3.38676	0
0.527685	0.331471	0.871643	2.64826	1			0.0808794	0.0160962	0.283789	3.38358	0
0.528479	0.332333	0.871925	2.64329	1			0.0811068	0.0161705	0.284188	3.38041	0
0.529274	0.333197	0.872207	2.63833	1			0.0813348	0.0162452	0.284588	3.37723	0
0.530071	0.334064	0.872488	2.63336	1			0.0815635	0.0163203	0.284988	3.37405	0
0.530868	0.334933	0.87277	2.6284	1			0.0817928	0.0163957	0.285389	3.37087	0
0.531667	0.335804	0.873053	2.62343	1			0.0820228	0.0164715	0.285791	3.36769	0
0.532467	0.336677	0.873335	2.61846	1			0.0822534	0.0165476	0.286193	3.36452	0
0.533269	0.337553	0.873617	2.6135	1			0.0824846	0.016624	0.286596	3.36134	0
0.534071	0.338431	0.873899	2.60853	1			0.0827165	0.0167009	0.286999	3.35816	0
0.534875	0.339311	0.874182	2.60357	1			0.0829491	0.016778	0.287403	3.35498	0
0.53568	0.340194	0.874464	2.5986	1			0.0831823	0.0168555	0.287807	3.35181	0
0.536486	0.341079	0.874747	2.59363	1			0.0834162	0.0169334	0.288212	3.34863	0
0.537294	0.341966	0.87503	2.58867	1			0.0836507	0.0170117	0.288618	3.34545	0
0.538102	0.342855	0.875313	2.5837	1			0.0838859	0.0170903	0.289024	3.34227	0
0.538912	0.343747	0.875595	2.57873	1			0.0841218	0.0171692	0.289431	3.33909	0
0.539723	0.344641	0.875878	2.57377	1			0.0843583	0.0172486	0.289838	3.33592	0
0.540535	0.345537	0.876162	2.5688	1			0.0845954	0.0173283	0.290246	3.33274	0
0.541349	0.346436	0.876445	2.56384	1			0.0848333	0.0174083	0.290654	3.32956	0
0.542163	0.347337	0.876728	2.55887	1			0.0850718	0.0174888	0.291063	3.32638	0
0.542979	0.348241	0.877011	2.5539	1			0.085311	0.0175696	0.291473	3.3232	0
0.543796	0.349146	0.877295	2.54894	1			0.0855508	0.0176508	0.291883	3.32003	0
0.544615	0.350054	0.877578	2.54397	1			0.0857914	0.0177323	0.292294	3.31685	0
0.545434	0.350965	0.877862	2.539	1			0.0860326	0.0178143	0.292705	3.31367	0
0.546255	0.351878	0.878146	2.53404	1			0.0862745	0.0178966	0.293117	3.31049	0
0.547077	0.352793	0.87843	2.52907	1			0.086517	0.0179793	0.293529	3.30732	0
0.547901	0.353711	0.878714	2.52411	1			0.0867603	0.0180623	0.293942	3.30414	0
0.548725	0.354631	0.878998	2.51914	1			0.0870042	0.0181458	0.294356	3.30096	0
0.549551	0.355553	0.879282	2.51417	1			0.0872488	0.0182296	0.29477	3.29778	0
0.550378	0.356478	0.879566	2.50921	1			0.0874941	0.0183139	0.295185	3.2946	0
0.551206	0.357405	0.87985	2.50424	1			0.0877401	0.0183985	0.2956	3.29143	0
0.552036	0.358334	0.880135	2.49927	1			0.0879868	0.0184835	0.296016	3.28825	0
0.552867	0.359267	0.880419	2.49431	1			0.0882342	0.0185689	0.296433	3.28507	0
0.553699	0.360201	0.880704	2.48934	1			0.0884823	0.0186547	0.29685	3.28189	0
0.554532	0.361138	0.880988	2.48438	1			0.088731	0.0187409	0.297268	3.27871	0
0.555366	0.362077	0.881273	2.47941	1			0.0889805	0.0188275	0.297686	3.27554	0
0.556202	0.363019	0.881558	2.47444	1			0.0892307	0.0189145	0.298105	3.27236	0
0.557039	0.363963	0.881843	2.46948	1			0.101227	0.0232671	0.317545	3.12959	0
0.557878	0.36491	0.882128	2.46451	1			0.101812	0.0234882	0.318463	3.12307	0
0.558717	0.365859	0.882413	2.45954	1			0.1024	0.0237115	0.319383	3.11654	0
0.559558	0.36681	0.882698	2.45458	1			0.102992	0.0239369	0.320306	3.11002	0
0.5604	0.367764	0.882983	2.44961	1			0.103587	0.0241644	0.321232	3.1035	0
0.561243	0.368721	0.883269	2.44465	1			0.104185	0.0243941	0.32216	3.09698	0
0.562088	0.36968	0.883554	2.43968	1			0.104787	0.024626	0.323091	3.09046	0
0.562934	0.370642	0.88384	2.43471	1			0.105393	0.0248601	0.324025	3.08394	0
0.506331	0.308643	0.86394	2.78468	1			0.106002	0.0250964	0.324961	3.07741	0
0.507359	0.309727	0.864316	2.77798	1			0.106614	0.0253349	0.325901	3.07089	0
0.508389	0.310814	0.864693	2.77128	1			0.10723	0.0255757	0.326842	3.06437	0
0.509422	0.311905	0.86507	2.76458	1			0.10785	0.0258189	0.327787	3.05785	0
0.510456	0.312999	0.865447	2.75788	1			0.108473	0.0260643	0.328734	3.05133	0
0.511492	0.314098	0.865825	2.75119	1			0.1091	0.026312	0.329684	3.04481	0
0.512531	0.3152	0.866202	2.74449	1			0.10973	0.0265621	0.330637	3.03829	0
0.513572	0.316307	0.86658	2.73779	1			0.110364	0.0268146	0.331593	3.03176	0
0.514614	0.317417	0.866958	2.73109	1			0.111002	0.0270695	0.332551	3.02524	0
0.515659	0.318531	0.867336	2.72439	1			0.111644	0.0273268	0.333512	3.01872	0
0.516706	0.319649	0.867714	2.71769	1			0.112289	0.0275866	0.334476	3.0122	0
0.517756	0.320771	0.868092	2.71099	1			0.112938	0.0278488	0.335442	3.00568	0
0.518807	0.321897	0.868471	2.70429	1			0.11359	0.0281135	0.336412	2.99916	0
0.51986	0.323027	0.868849	2.6976	1			0.114247	0.0283807	0.337384	2.99263	0
0.520916	0.32416	0.869228	2.6909	1			0.114907	0.0286505	0.338359	2.98611	0
0.521974	0.325298	0.869607	2.6842	1			0.115571	0.0289228	0.339337	2.97959	0
0.523033	0.32644	0.869986	2.6775	1			0.116238	0.0291978	0.340317	2.97307	0
0.524095	0.327586	0.870365	2.6708	1			0.11691	0.0294753	0.341301	2.96655	0
0.52516	0.328736	0.870745	2.6641	1			0.117586	0.0297555	0.342287	2.96003	0
0.526226	0.329889	0.871125	2.6574	1			0.118265	0.0300383	0.343276	2.9535	0
0.527294	0.331047	0.871504	2.6507	1			0.118949	0.0303238	0.344268	2.94698	0
0.528365	0.332209	0.871884	2.64401	1			0.119636	0.0306121	0.345263	2.94046	0
0.529438	0.333375	0.872264	2.63731	1			0.120327	0.030903	0.346261	2.93394	0
0.530513	0.334545	0.872645	2.63061	1			0.121022	0.0311968	0.347262	2.92742	0
0.53159	0.33572	0.873025	2.62391	1			0.121722	0.0314933	0.348265	2.9209	0
0.532669	0.336898	0.873406	2.61721	1			0.122425	0.0317927	0.349272	2.91438	0
0.533751	0.33808	0.873787	2.61051	1			0.123133	0.0320949	0.350281	2.90785	0
0.534835	0.339267	0.874168	2.60381	1			0.123844	0.0324	0.351293	2.90133	0
0.535921	0.340458	0.874549	2.59711	1			0.12456	0.0327079	0.352309	2.89481	0
0.537009	0.341653	0.87493	2.59042	1			0.125279	0.0330188	0.353327	2.88829	0
0.538099	0.342852	0.875312	2.58372	1			0.126003	0.0333327	0.354348	2.88177	0
0.539192	0.344055	0.875693	2.57702	1			0.126731	0.0336495	0.355372	2.87525	0
0.540287	0.345263	0.876075	2.57032	1			0.127464	0.0339694	0.356399	2.86872	0
0.541384	0.346475	0.876457	2.56362	1			0.1282	0.0342923	0.357429	2.8622	0
0.542483	0.347691	0.876839	2.55692	1			0.128941	0.0346183	0.358462	2.85568	0
0.543585	0.348911	0.877221	2.55022	1			0.129686	0.0349473	0.359498	2.84916	0
0.544688	0.350136	0.877604	2.54352	1			0.130436	0.0352795	0.360537	2.84264	0
0.545794	0.351365	0.877987	2.53683	1			0.131189	0.0356148	0.361579	2.83612	0
0.546902	0.352598	0.878369	2.53013	1			0.131947	0.0359534	0.362624	2.82959	0
0.548013	0.353836	0.878752	2.52343	1			0.13271	0.0362951	0.363671	2.82307	0
0.549126	0.355078	0.879135	2.51673	1			0.133477	0.0366401	0.364722	2.81655	0
0.550241	0.356324	0.879519	2.51003	1			0.134248	0.0369884	0.365776	2.81003	0
0.551358	0.357575	0.879902	2.50333	1			0.135024	0.03734	0.366834	2.80351	0
0.552477	0.35883	0.880286	2.49663	1			0.135804	0.0376949	0.367894	2.79699	0
0.553599	0.360089	0.88067	2.48993	1			0.136589	0.0380532	0.368957	2.79046	0
0.554723	0.361353	0.881054	2.48324	1			0.137378	0.038415	0.370023	2.78394	0
0.55585	0.362621	0.881438	2.47654	1			0.138172	0.0387801	0.371092	2.77742	0
0.556978	0.363894	0.881822	2.46984	1			0.13897	0.0391487	0.372165	2.7709	0
0.558109	0.365171	0.882207	2.46314	1			0.139773	0.0395209	0.37324	2.76438	0
0.559242	0.366453	0.882591	2.45644	1			0.140581	0.0398965	0.374319	2.75786	0
0.560378	0.367739	0.882976	2.44974	1			0.141393	0.0402757	0.375401	2.75134	0
0.561516	0.36903	0.883361	2.44304	1			0.14221	0.0406586	0.376486	2.74481	0
0.562656	0.370325	0.883746	2.43634	1			0.143032	0.0410451	0.377574	2.73829	0
0.563798	0.371625	0.884131	2.42965	1			0.143858	0.0414352	0.378665	2.73177	0
0.564943	0.37293	0.884517	2.42295	1			0.14469	0.0418291	0.379759	2.72525	0
0.56609	0.374239	0.884903	2.41625	1			0.145526	0.0422267	0.380857	2.71873	0
0.56724	0.375552	0.885288	2.40955	1			0.146367	0.0426281	0.381957	2.71221	0
0.568391	0.37687	0.885674	2.40285	1			0.147212	0.0430333	0.383061	2.70568	0
0.569546	0.378193	0.88606	2.39615	1			0.148063	0.0434423	0.384168	2.69916	0
0.570702	0.37952	0.886447	2.38945	1			0.148919	0.0438552	0.385278	2.69264	0
0.571861	0.380853	0.886833	2.38275	1			0.149779	0.0442721	0.386392	2.68612	0
0.573022	0.382189	0.88722	2.37606	1			0.150644	0.0446929	0.387508	2.6796	0
0.574185	0.383531	0.887607	2.36936	1			0.151515	0.0451177	0.388628	2.67308	0
0.575351	0.384877	0.887994	2.36266	1			0.15239	0.0455466	0.389751	2.66655	0
0.57652	0.386228	0.888381	2.35596	1			0.153271	0.0459795	0.390878	2.66003	0
0.57769	0.387583	0.888768	2.34926	1			0.154157	0.0464166	0.392007	2.65351	0
0.578863	0.388944	0.889156	2.34256	1			0.155047	0.0468578	0.39314	2.64699	0
0.580039	0.390309	0.889543	2.33586	1			0.155943	0.0473032	0.394276	2.64047	0
0.581216	0.391679	0.889931	2.32916	1			0.156845	0.0477529	0.395416	2.63395	0
0.582396	0.393054	0.890319	2.32247	1			0.157285	0.0479735	0.395972	2.63077	0
0.583579	0.394433	0.890707	2.31577	1			0.157728	0.0481952	0.396529	2.62759	0
0.584764	0.395818	0.891096	2.30907	1			0.158171	0.0484179	0.397087	2.62441	0
0.585951	0.397207	0.891484	2.30237	1			0.158616	0.0486416	0.397646	2.62124	0
0.587141	0.398601	0.891873	2.29567	1			0.159062	0.0488663	0.398206	2.61806	0
0.588333	0.4	0.892262	2.28897	1			0.159509	0.0490921	0.398766	2.61488	0
0.589528	0.401404	0.892651	2.28227	1			0.0498351	0.00726802	0.222672	3.93168	0
0.590725	0.402813	0.89304	2.27557	1			0.0501231	0.0073371	0.223316	3.92516	0
0.591614	0.403861	0.893329	2.27061	1			0.0504127	0.00740684	0.223961	3.91864	0
0.592504	0.404911	0.893618	2.26564	1			0.050704	0.00747725	0.224608	3.91212	0
0.593396	0.405964	0.893906	2.26068	1			0.050997	0.00754832	0.225257	3.9056	0
0.594289	0.40702	0.894195	2.25571	1			0.0512917	0.00762007	0.225908	3.89907	0
0.595183	0.408079	0.894484	2.25074	1			0.0515881	0.0076925	0.226561	3.89255	0
0.596079	0.40914	0.894773	2.24578	1			0.0518862	0.00776563	0.227216	3.88603	0
0.596976	0.410204	0.895063	2.24081	1			0.052186	0.00783944	0.227872	3.87951	0
0.597874	0.411271	0.895352	2.23584	1			0.0524875	0.00791396	0.228531	3.87299	0
0.598774	0.412341	0.895641	2.23088	1			0.0527908	0.00798918	0.229191	3.86647	0
0.599675	0.413414	0.895931	2.22591	1			0.0530959	0.00806512	0.229854	3.85995	0
0.600578	0.414489	0.89622	2.22095	1			0.0534027	0.00814179	0.230518	3.85342	0
0.601482	0.415567	0.89651	2.21598	1			0.0537113	0.00821918	0.231184	3.8469	0
0.602387	0.416648	0.8968	2.21101	1			0.0540216	0.0082973	0.231852	3.84038	0
[truncated: 82,342 more rows]

## Sheet: Figure 8
Panel a: BA.1 ID50													Panel b: Wt. Avg.
Cox						Nonparametric							Cox						Nonparametric
	marker_level	cumu_inc	ci_lower	ci_upper			marker_level	cumu_inc	ci_lower	ci_upper				marker_level	cumu_inc	ci_lower	ci_upper			marker_level	cumu_inc	ci_lower	ci_upper
1	1.30103	0.106641	-2.24555	0.754097		1	1.30103	0.283606	-0.180282	0.545408			1	1.33155	-0.11497	-2.78023	0.671142		1	1.33155	0.300751	-0.11794	0.562634
2	1.33235	0.116094	-2.17447	0.753883		2	1.33235	0.283606	-0.180282	0.545408			2	1.36919	-0.0984291	-2.68785	0.672832		2	1.36919	0.300751	-0.11794	0.562634
3	1.36367	0.125477	-2.10451	0.753652		3	1.36367	0.283606	-0.180282	0.545408			3	1.40683	-0.0820271	-2.59637	0.674454		3	1.40683	0.300751	-0.11794	0.562634
4	1.39499	0.13479	-2.03569	0.753404		4	1.39499	0.283606	-0.180282	0.545408			4	1.44446	-0.0657671	-2.50587	0.676012		4	1.44446	0.300751	-0.11794	0.562634
5	1.42631	0.144033	-1.968	0.75314		5	1.42631	0.283606	-0.180282	0.545408			5	1.4821	-0.0496515	-2.41642	0.677508		5	1.4821	0.300751	-0.11794	0.562634
6	1.45763	0.153204	-1.90146	0.752861		6	1.45763	0.283606	-0.180282	0.545408			6	1.51974	-0.0336825	-2.32808	0.678945		6	1.51974	0.300751	-0.11794	0.562634
7	1.48895	0.162306	-1.83606	0.752568		7	1.48895	0.283606	-0.178089	0.545408			7	1.55738	-0.0178625	-2.24094	0.680326		7	1.55738	0.300751	-0.11794	0.563156
8	1.52027	0.171336	-1.7718	0.752261		8	1.52027	0.283606	-0.178089	0.545408			8	1.59502	-0.00219327	-2.15503	0.681654		8	1.59502	0.300751	-0.11794	0.567935
9	1.55159	0.180295	-1.70869	0.751941		9	1.55159	0.283606	-0.178089	0.545408			9	1.63266	0.0133232	-2.07042	0.682932		9	1.63266	0.300751	-0.11794	0.567935
10	1.58291	0.189183	-1.64672	0.751608		10	1.58291	0.283606	-0.178089	0.545408			10	1.67029	0.0286852	-1.98715	0.684163		10	1.67029	0.300751	-0.11794	0.567935
11	1.61423	0.198	-1.58589	0.751264		11	1.61423	0.283606	-0.178089	0.545408			11	1.70793	0.0438912	-1.90527	0.685349		11	1.70793	0.300751	-0.11794	0.567935
12	1.64555	0.206746	-1.5262	0.75091		12	1.64555	0.283606	-0.178089	0.545408			12	1.74557	0.0589396	-1.82482	0.686495		12	1.74557	0.300751	-0.11794	0.567935
13	1.67687	0.215421	-1.46764	0.750545		13	1.67687	0.283606	-0.178089	0.545408			13	1.78321	0.0738293	-1.74583	0.687602		13	1.78321	0.300751	-0.11794	0.567935
14	1.70819	0.224024	-1.41021	0.750172		14	1.70819	0.283606	-0.178089	0.545408			14	1.82085	0.088559	-1.66833	0.688673		14	1.82085	0.300751	-0.11794	0.567935
15	1.73951	0.232556	-1.35391	0.749791		15	1.73951	0.283606	-0.178089	0.545408			15	1.85849	0.103128	-1.59236	0.689711		15	1.85849	0.300751	-0.11794	0.567935
16	1.77083	0.241017	-1.29873	0.749403		16	1.77083	0.283606	-0.178089	0.545408			16	1.89612	0.117534	-1.51794	0.690721		16	1.89612	0.300751	-0.11794	0.567935
17	1.80215	0.249407	-1.24466	0.749009		17	1.80215	0.283606	-0.178089	0.545408			17	1.93376	0.131778	-1.44507	0.691703		17	1.93376	0.300751	-0.11794	0.567935
18	1.83347	0.257726	-1.1917	0.74861		18	1.83347	0.283606	-0.178089	0.545408			18	1.9714	0.145859	-1.37379	0.692662		18	1.9714	0.300751	-0.11794	0.567935
19	1.86479	0.265974	-1.13983	0.748207		19	1.86479	0.283606	-0.178089	0.545408			19	2.00904	0.159775	-1.30411	0.693601		19	2.00904	0.300751	-0.11794	0.567935
20	1.89611	0.27415	-1.08906	0.747801		20	1.89611	0.283606	-0.178089	0.545408			20	2.04668	0.173527	-1.23603	0.694522		20	2.04668	0.300751	-0.11794	0.567935
21	1.92743	0.282256	-1.03936	0.747393		21	1.92743	0.283606	-0.178089	0.545408			21	2.08431	0.187114	-1.16955	0.695429		21	2.08431	0.300751	-0.11794	0.567935
22	1.95875	0.290291	-0.990741	0.746985		22	1.95875	0.283606	-0.178089	0.545408			22	2.12195	0.200536	-1.1047	0.696326		22	2.12195	0.300751	-0.11794	0.567935
23	1.99007	0.298256	-0.943182	0.746578		23	1.99007	0.283606	-0.178089	0.545408			23	2.15959	0.213793	-1.04145	0.697215		23	2.15959	0.300751	-0.11794	0.567935
24	2.02139	0.30615	-0.896677	0.746173		24	2.02139	0.283606	-0.178089	0.545408			24	2.19723	0.226884	-0.979824	0.6981		24	2.19723	0.300751	-0.11794	0.567935
25	2.05271	0.313973	-0.851215	0.745771		25	2.05271	0.283606	-0.178089	0.545408			25	2.23487	0.23981	-0.919804	0.698986		25	2.23487	0.300751	-0.11794	0.567935
26	2.08403	0.321727	-0.806786	0.745374		26	2.08403	0.283606	-0.178089	0.545408			26	2.27251	0.252571	-0.861389	0.699875		26	2.27251	0.300751	-0.11794	0.567935
27	2.11535	0.32941	-0.763378	0.744984		27	2.11535	0.283606	-0.178089	0.545408			27	2.31014	0.265167	-0.804569	0.700771		27	2.31014	0.300751	-0.11794	0.567935
28	2.14667	0.337024	-0.720982	0.744601		28	2.14667	0.283606	-0.178089	0.545408			28	2.34778	0.277598	-0.749336	0.701678		28	2.34778	0.300751	-0.11794	0.567935
29	2.17799	0.344568	-0.679585	0.744228		29	2.17799	0.283606	-0.178089	0.545408			29	2.38542	0.289865	-0.695679	0.702602		29	2.38542	0.300751	-0.11794	0.567935
30	2.20931	0.352043	-0.639176	0.743866		30	2.20931	0.283606	-0.178089	0.545408			30	2.42306	0.301968	-0.643583	0.703545		30	2.42306	0.300751	-0.11794	0.567935
31	2.24063	0.359449	-0.599744	0.743518		31	2.24063	0.283606	-0.178089	0.545408			31	2.4607	0.313907	-0.593036	0.704512		31	2.4607	0.300751	-0.11794	0.567935
32	2.27195	0.366785	-0.561277	0.743184		32	2.27195	0.283606	-0.178089	0.545408			32	2.49833	0.325684	-0.544021	0.705508		32	2.49833	0.300751	-0.11794	0.567935
33	2.30327	0.374054	-0.523764	0.742868		33	2.30327	0.283606	-0.178089	0.545408			33	2.53597	0.337299	-0.496523	0.706538		33	2.53597	0.300751	-0.11794	0.567935
34	2.33459	0.381253	-0.487193	0.74257		34	2.33459	0.283606	-0.178089	0.545408			34	2.57361	0.348752	-0.450524	0.707606		34	2.57361	0.300751	-0.11794	0.567935
35	2.36591	0.388385	-0.451552	0.742294		35	2.36591	0.283606	-0.178089	0.545408			35	2.61125	0.360044	-0.406005	0.708719		35	2.61125	0.300751	-0.11794	0.567935
36	2.39723	0.395448	-0.416829	0.742042		36	2.39723	0.283606	-0.178089	0.545408			36	2.64889	0.371177	-0.362948	0.70988		36	2.64889	0.300751	-0.11794	0.567935
37	2.42855	0.402445	-0.383013	0.741815		37	2.42855	0.283606	-0.178089	0.545408			37	2.68653	0.382151	-0.321333	0.711097		37	2.68653	0.300751	-0.11794	0.567935
38	2.45987	0.409373	-0.350091	0.741618		38	2.45987	0.283606	-0.178089	0.545408			38	2.72416	0.392967	-0.281141	0.712375		38	2.72416	0.300751	-0.11794	0.567935
39	2.49119	0.416235	-0.318052	0.741451		39	2.49119	0.283606	-0.178089	0.545408			39	2.7618	0.403626	-0.24235	0.713719		39	2.7618	0.300751	-0.11794	0.567935
40	2.52251	0.42303	-0.286886	0.741318		40	2.52251	0.283606	-0.178089	0.545408			40	2.79944	0.41413	-0.204941	0.715136		40	2.79944	0.300751	-0.11794	0.567935
41	2.55383	0.429759	-0.256579	0.741222		41	2.55383	0.283606	-0.166292	0.545408			41	2.83708	0.424478	-0.168892	0.716633		41	2.83708	0.300751	-0.11794	0.567935
42	2.58515	0.436422	-0.227121	0.741167		42	2.58515	0.283606	-0.166292	0.545408			42	2.87472	0.434673	-0.134182	0.718216		42	2.87472	0.300751	-0.11794	0.56917
43	2.61647	0.443019	-0.198501	0.741154		43	2.61647	0.283606	-0.166292	0.545408			43	2.91235	0.444715	-0.100791	0.719891		43	2.91235	0.300751	-0.11794	0.570406
44	2.64779	0.449551	-0.170708	0.741187		44	2.64779	0.283606	-0.166292	0.545408			44	2.94999	0.454606	-0.0686971	0.721666		44	2.94999	0.300751	-0.11794	0.571643
45	2.67911	0.456018	-0.143731	0.741271		45	2.67911	0.283606	-0.166292	0.545408			45	2.98763	0.464347	-0.0378789	0.723547		45	2.98763	0.300751	-0.11794	0.582286
46	2.71043	0.46242	-0.11756	0.741408		46	2.71043	0.283606	-0.166292	0.545408			46	3.02527	0.473939	-0.00831529	0.725542		46	3.02527	0.300751	-0.11794	0.596315
47	2.74175	0.468758	-0.092183	0.741602		47	2.74175	0.283606	-0.166292	0.545408			47	3.06291	0.483383	0.0200151	0.727656		47	3.06291	0.300751	-0.11794	0.596315
48	2.77307	0.475032	-0.0675911	0.741857		48	2.77307	0.283606	-0.166292	0.545408			48	3.10055	0.492682	0.0471338	0.729897		48	3.10055	0.300751	-0.11794	0.596315
49	2.80439	0.481242	-0.043774	0.742176		49	2.80439	0.283606	-0.166292	0.545408			49	3.13818	0.501836	0.0730622	0.732271		49	3.13818	0.300751	-0.11794	0.598667
50	2.83571	0.487389	-0.0207219	0.742565		50	2.83571	0.283606	-0.166292	0.545408			50	3.17582	0.510846	0.0978221	0.734784		50	3.17582	0.393576	-0.109963	0.661397
51	2.86703	0.493474	0.00157471	0.743027		51	2.86703	0.283606	-0.166292	0.545408			51	3.21346	0.519714	0.121435	0.737442		51	3.21346	0.393576	-0.109963	0.661397
52	2.89835	0.499496	0.0231253	0.743566		52	2.89835	0.283606	-0.166292	0.545408			52	3.2511	0.528442	0.143925	0.740249		52	3.2511	0.444852	-0.0560487	0.661397
53	2.92967	0.505456	0.0439391	0.744186		53	2.92967	0.283606	-0.166292	0.545408			53	3.28874	0.537031	0.165313	0.743209		53	3.28874	0.444852	-0.0560487	0.661397
54	2.96099	0.511354	0.0640251	0.744892		54	2.96099	0.283606	-0.166292	0.545408			54	3.32638	0.545482	0.185623	0.746326		54	3.32638	0.444852	-0.0560487	0.661397
55	2.99231	0.517192	0.0833923	0.745688		55	2.99231	0.283606	-0.136444	0.545408			55	3.36401	0.553797	0.204879	0.749601		55	3.36401	0.444852	-0.0503007	0.661397
56	3.02363	0.522968	0.102049	0.746579		56	3.02363	0.283606	-0.136444	0.545408			56	3.40165	0.561977	0.223106	0.753037		56	3.40165	0.444852	0.00718896	0.661397
57	3.05495	0.528684	0.120005	0.747568		57	3.05495	0.283606	-0.136444	0.545408			57	3.43929	0.570024	0.24033	0.756632		57	3.43929	0.444852	0.0354207	0.661397
58	3.08627	0.53434	0.137268	0.74866		58	3.08627	0.283606	-0.136444	0.545408			58	3.47693	0.57794	0.256578	0.760385		58	3.47693	0.444852	0.0471044	0.661397
59	3.11759	0.539936	0.153847	0.749858		59	3.11759	0.283606	-0.136444	0.545408			59	3.51457	0.585725	0.271877	0.764293		59	3.51457	0.444852	0.0526043	0.661397
60	3.14891	0.545474	0.16975	0.751166		60	3.14891	0.283606	-0.136444	0.545408			60	3.5522	0.593382	0.286257	0.76835		60	3.5522	0.444852	0.0526043	0.661397
61	3.18023	0.550952	0.184987	0.752588		61	3.18023	0.283606	-0.128971	0.545408			61	3.58984	0.600911	0.299747	0.772551		61	3.58984	0.444852	0.0898213	0.661397
62	3.21155	0.556372	0.199567	0.754126		62	3.21155	0.283606	-0.128971	0.546901			62	3.62748	0.608316	0.312379	0.776888		62	3.62748	0.444852	0.0898213	0.664918
63	3.24287	0.561735	0.213498	0.755784		63	3.24287	0.283606	-0.128971	0.550878			63	3.66512	0.615596	0.324184	0.781351		63	3.66512	0.444852	0.0898213	0.670279
64	3.27419	0.567039	0.22679	0.757563		64	3.27419	0.283606	-0.128971	0.556393			64	3.70276	0.622754	0.335195	0.78593		64	3.70276	0.444852	0.0898213	0.67673
65	3.30551	0.572287	0.239453	0.759465		65	3.30551	0.283606	-0.128971	0.563266			65	3.7404	0.629791	0.345446	0.790614		65	3.7404	0.444852	0.0898213	0.683604
66	3.33683	0.577478	0.251498	0.761491		66	3.33683	0.376612	-0.128971	0.648812			66	3.77803	0.636709	0.35497	0.795388		66	3.77803	0.444852	0.0898213	0.690479
67	3.36815	0.582613	0.262934	0.763641		67	3.36815	0.376612	-0.106564	0.648812			67	3.81567	0.643509	0.363802	0.800241		67	3.81567	0.583023	0.134902	0.799017
68	3.39947	0.587692	0.273773	0.765917		68	3.39947	0.376612	-0.106564	0.655462			68	3.85331	0.650193	0.371975	0.805159		68	3.85331	0.583023	0.134902	0.834147
69	3.43079	0.592716	0.284027	0.768315		69	3.43079	0.376612	-0.106564	0.664588			69	3.89095	0.656762	0.379525	0.810125		69	3.89095	0.583023	0.134902	0.840379
70	3.46211	0.597685	0.293708	0.770835		70	3.46211	0.376612	-0.106564	0.672531			70	3.92859	0.663218	0.386483	0.815128		70	3.92859	0.583023	0.134902	0.845869
71	3.49343	0.6026	0.302828	0.773475		71	3.49343	0.376612	-0.106564	0.687729			71	3.96622	0.669563	0.392884	0.820152		71	3.96622	0.583023	0.134902	0.851213
72	3.52475	0.60746	0.311401	0.77623		72	3.52475	0.376612	-0.106564	0.704793			72	4.00386	0.675797	0.398759	0.825183		72	4.00386	0.583023	0.134902	0.857088
73	3.55607	0.612267	0.319441	0.779098		73	3.55607	0.376612	-0.106564	0.711519			73	4.0415	0.681924	0.404139	0.830208		73	4.0415	0.583023	0.134902	0.857088
74	3.58739	0.617021	0.326963	0.782073		74	3.58739	0.376612	-0.106564	0.717339			74	4.07914	0.687943	0.409053	0.835214		74	4.07914	0.583023	0.134902	0.857088
75	3.61871	0.621722	0.333981	0.78515		75	3.61871	0.376612	-0.106564	0.717339			75	4.11678	0.693857	0.413532	0.84019		75	4.11678	0.583023	0.134902	0.857088
76	3.65003	0.626371	0.34051	0.788323		76	3.65003	0.593499	-0.106564	0.825641			76	4.15442	0.699667	0.417601	0.845123		76	4.15442	0.996214	0.134902	1
77	3.68135	0.630968	0.346567	0.791586		77	3.68135	0.593499	-0.106564	0.825641			77	4.19205	0.705374	0.421288	0.850004		77	4.19205	0.996214	0.134902	1
78	3.71267	0.635514	0.352167	0.794931		78	3.71267	0.618047	-0.106564	0.825641			78	4.22969	0.710981	0.424616	0.854824		78	4.22969	0.996214	0.134902	1
79	3.74399	0.640009	0.357326	0.798352		79	3.74399	0.618047	-0.0667367	0.825641			79	4.26733	0.716488	0.427609	0.859574		79	4.26733	0.996214	0.134902	1
80	3.77531	0.644453	0.362061	0.80184		80	3.77531	0.618047	-0.0313409	0.825641			80	4.30497	0.721898	0.430288	0.864246		80	4.30497	1	NA	1
81	3.80663	0.648847	0.366388	0.805388		81	3.80663	0.618047	0.0363028	0.825641			81	4.34261	0.727211	0.432674	0.868834		81	4.34261	1	NA	1
82	3.83795	0.653192	0.370323	0.808988		82	3.83795	0.618047	0.127569	0.825641			82	4.38024	0.732429	0.434786	0.873332		82	4.38024	1	NA	1
83	3.86927	0.657487	0.373882	0.812631		83	3.86927	0.618047	0.161583	0.825641			83	4.41788	0.737553	0.436642	0.877736		83	4.41788	1	NA	1
84	3.90059	0.661734	0.377082	0.81631		84	3.90059	0.618047	0.163291	0.825641			84	4.45552	0.742585	0.438257	0.882041		84	4.45552	1	NA	1
85	3.93191	0.665932	0.379938	0.820016		85	3.93191	0.618047	0.163291	0.830224			85	4.49316	0.747527	0.439649	0.886245		85	4.49316	1	NA	1
86	3.96323	0.670083	0.382464	0.823743		86	3.96323	0.618047	0.163291	0.835194			86	4.5308	0.752379	0.44083	0.890344		86	4.5308	1	NA	1
87	3.99455	0.674186	0.384677	0.827481		87	3.99455	0.618047	0.163291	0.848913			87	4.56844	0.757143	0.441815	0.894337		87	4.56844	1	NA	1
88	4.02587	0.678242	0.38659	0.831226		88	4.02587	0.618047	0.163291	0.87468			88	4.60607	0.761821	0.442615	0.898222		88	4.60607	1	NA	1
89	4.05719	0.682252	0.388217	0.834968		89	4.05719	0.618047	0.163291	0.875592			89	4.64371	0.766414	0.443242	0.901999		89	4.64371	1	NA	1
90	4.08851	0.686216	0.389571	0.838702		90	4.08851	0.618047	0.163291	0.875592			90	4.68135	0.770922	0.443707	0.905667		90	4.68135	1	NA	1
91	4.11983	0.690133	0.390666	0.842422		91	4.11983	0.618047	0.163291	0.87704			91	4.71899	0.775349	0.444019	0.909227		91	4.71899	1	NA	1
92	4.15115	0.694006	0.391514	0.846122		92	4.15115	0.994418	0.163291	1			92	4.75663	0.779694	0.444187	0.912678		92	4.75663	1	NA	1
93	4.18247	0.697834	0.392125	0.849797		93	4.18247	0.994418	0.163291	1			93	4.79427	0.783959	0.44422	0.916021		93	4.79427	1	NA	1
94	4.21379	0.701617	0.392512	0.853442		94	4.21379	1	NA	1			94	4.8319	0.788146	0.444126	0.919259		94	4.8319	1	NA	1
95	4.24511	0.705356	0.392685	0.857051		95	4.24511	1	NA	1			95	4.86954	0.792256	0.443912	0.922391		95	4.86954	1	NA	1
96	4.27643	0.709052	0.392654	0.860622		96	4.27643	1	NA	1			96	4.90718	0.796289	0.443584	0.925419		96	4.90718	1	NA	1
97	4.30775	0.712705	0.392428	0.86415		97	4.30775	1	NA	1			97	4.94482	0.800248	0.443149	0.928346		97	4.94482	1	NA	1
98	4.33907	0.716315	0.392016	0.867632		98	4.33907	1	NA	1			98	4.98246	0.804134	0.442613	0.931173		98	4.98246	1	NA	1
99	4.37039	0.719882	0.391427	0.871066		99	4.37039	1	NA	1			99	5.02009	0.807947	0.441981	0.933901		99	5.02009	1	NA	1
100	4.40171	0.723408	0.390668	0.874448		100	4.40171	1	NA	1			100	5.05773	0.811689	0.441257	0.936534		100	5.05773	1	NA	1
101	4.43303	0.726892	0.389747	0.877776		101	4.43303	1	NA	1			101	5.09537	0.815362	0.440447	0.939074		101	5.09537	1	NA	1

## Sheet: Supp Figure 7
Panel a: D1 (B)
cohort_event	time	assay	naive	Sex	RespRate	counts	min	q1	median	q3	max
Non-Cases	B	pseudoneutid50_BA.1	Naive	Female	0.761	234	1.30103	1.86007	2.43217	2.80718	4.05019
Non-Cases	B	pseudoneutid50_BA.1	Naive	Male	0.757	214	1.30103	1.77179	2.29776	2.77121	4.26581
Non-Cases	B	pseudoneutid50_BA.1	non-Naive	Female	0.994	177	1.30103	2.91275	3.32325	3.64807	4.65649
Non-Cases	B	pseudoneutid50_BA.1	non-Naive	Male	0.959	147	1.30103	2.91402	3.31681	3.65705	4.5052
D22-D91 Cases	B	pseudoneutid50_BA.1	Naive	Male	0.645	62	1.30103	1.30103	2.17376	2.67161	3.52711
D22-D91 Cases	B	pseudoneutid50_BA.1	Naive	Female	0.733	60	1.30103	1.30103	2.34439	2.72527	3.74186
D22-D91 Cases	B	pseudoneutid50_BA.1	non-Naive	Female	0.933	15	1.30103	2.35508	2.83759	3.08116	3.5978
D22-D91 Cases	B	pseudoneutid50_BA.1	non-Naive	Male	0.857	7	1.30103	2.61608	3.15045	3.30725	3.34223
D92-D181 Cases	B	pseudoneutid50_BA.1	Naive	Female	0.711	38	1.30103	1.30103	2.27977	2.50469	2.97909
D92-D181 Cases	B	pseudoneutid50_BA.1	Naive	Male	0.714	21	1.30103	1.30103	2.3784	2.62531	3.16997
D92-D181 Cases	B	pseudoneutid50_BA.1	non-Naive	Female	1	7	2.4843	2.95886	3.24403	3.61697	3.90482
D92-D181 Cases	B	pseudoneutid50_BA.1	non-Naive	Male	1	3	2.55267	2.85612	3.15957	3.16077	3.16197
D22-D181 Cases	B	pseudoneutid50_BA.1	Naive	Female	0.724	98	1.30103	1.30103	2.30102	2.60878	3.74186
D22-D181 Cases	B	pseudoneutid50_BA.1	Naive	Male	0.663	83	1.30103	1.30103	2.20683	2.66288	3.52711
D22-D181 Cases	B	pseudoneutid50_BA.1	non-Naive	Female	0.955	22	1.30103	2.52338	2.95886	3.23179	3.90482
D22-D181 Cases	B	pseudoneutid50_BA.1	non-Naive	Male	0.9	10	1.30103	2.68145	3.15501	3.24887	3.34223
Panel b: D15
cohort_event	time	assay	naive	Sex	RespRate	counts	min	q1	median	q3	max
Non-Cases	Day15	pseudoneutid50_BA.1	Naive	Female	0.996	234	1.30103	3.22161	3.58785	3.96898	5.02679
Non-Cases	Day15	pseudoneutid50_BA.1	Naive	Male	0.967	214	1.30103	3.11025	3.45773	3.81139	4.91844
Non-Cases	Day15	pseudoneutid50_BA.1	non-Naive	Male	0.98	147	1.30103	3.67526	4.04536	4.30399	5.19622
Non-Cases	Day15	pseudoneutid50_BA.1	non-Naive	Female	1	177	3.07555	3.75648	4.05937	4.34294	5.22505
D22-D91 Cases	Day15	pseudoneutid50_BA.1	Naive	Male	1	62	2.39967	3.02611	3.44614	3.71893	4.52847
D22-D91 Cases	Day15	pseudoneutid50_BA.1	Naive	Female	1	60	2.3483	3.30895	3.56031	3.9096	4.65064
D22-D91 Cases	Day15	pseudoneutid50_BA.1	non-Naive	Female	1	15	3.08027	3.32146	3.49402	3.67585	4.04258
D22-D91 Cases	Day15	pseudoneutid50_BA.1	non-Naive	Male	1	7	3.51121	3.60079	3.64335	4.02795	4.51085
D92-D181 Cases	Day15	pseudoneutid50_BA.1	Naive	Female	1	38	2.68305	3.1407	3.50664	3.71776	4.30263
D92-D181 Cases	Day15	pseudoneutid50_BA.1	Naive	Male	1	21	2.64048	3.12743	3.46642	3.56098	4.35369
D92-D181 Cases	Day15	pseudoneutid50_BA.1	non-Naive	Female	1	7	3.3438	3.67033	3.77851	4.38156	4.6633
D92-D181 Cases	Day15	pseudoneutid50_BA.1	non-Naive	Male	1	3	3.58058	3.89765	4.21471	4.57221	4.92972
D22-D181 Cases	Day15	pseudoneutid50_BA.1	Naive	Female	1	98	2.3483	3.21174	3.52548	3.83339	4.65064
D22-D181 Cases	Day15	pseudoneutid50_BA.1	Naive	Male	1	83	2.39967	3.03961	3.46464	3.67744	4.52847
D22-D181 Cases	Day15	pseudoneutid50_BA.1	non-Naive	Female	1	22	3.08027	3.38127	3.57405	3.76806	4.6633
D22-D181 Cases	Day15	pseudoneutid50_BA.1	non-Naive	Male	1	10	3.51121	3.59511	3.75667	4.20751	4.92972

## Sheet: Supp Figure 8
cohort_event	time	assay	naive	RespRate	counts	min	q1	median	q3	max
D92-D181 Cases	B	pseudoneutid50_D614G	Naive	1	59	2.4216	3.19531	3.39235	3.6341	4.13306
Non-Cases	B	pseudoneutid50_D614G	non-Naive	0.991	324	1.30103	3.76108	4.11846	4.43183	5.08398
Non-Cases	B	pseudoneutid50_D614G	Naive	0.984	448	1.30103	3.06958	3.48867	3.79174	4.84119
D22-D91 Cases	B	pseudoneutid50_D614G	Naive	0.992	122	1.30103	3.01785	3.471	3.72228	4.75714
D22-D91 Cases	B	pseudoneutid50_D614G	non-Naive	0.955	22	1.30103	3.4165	3.97685	4.14884	4.51808
D92-D181 Cases	B	pseudoneutid50_D614G	non-Naive	1	10	3.54518	3.76456	3.86597	4.14209	4.29684
D92-D181 Cases	B	pseudoneutid50_Delta	Naive	1	59	2.07188	2.85582	3.05115	3.29251	3.77488
Non-Cases	B	pseudoneutid50_Delta	non-Naive	0.991	324	1.30103	3.49874	3.81266	4.09448	4.85164
Non-Cases	B	pseudoneutid50_Delta	Naive	0.971	448	1.30103	2.733	3.17069	3.54232	4.58596
D22-D91 Cases	B	pseudoneutid50_Delta	Naive	0.967	122	1.30103	2.66969	3.12507	3.38752	4.60859
D22-D91 Cases	B	pseudoneutid50_Delta	non-Naive	0.909	22	1.30103	3.04466	3.58083	3.76802	4.19482
D92-D181 Cases	B	pseudoneutid50_Delta	non-Naive	1	10	3.33405	3.52745	3.70054	3.82709	4.05926
D92-D181 Cases	B	pseudoneutid50_Beta	Naive	0.915	59	1.30103	2.35004	2.68124	2.98158	4.04313
Non-Cases	B	pseudoneutid50_Beta	non-Naive	0.991	324	1.30103	3.37511	3.69107	4.04758	4.91667
Non-Cases	B	pseudoneutid50_Beta	Naive	0.92	448	1.30103	2.42651	2.87936	3.29038	4.55918
D22-D91 Cases	B	pseudoneutid50_Beta	Naive	0.934	122	1.30103	2.42974	2.80444	3.17398	4.11922
D22-D91 Cases	B	pseudoneutid50_Beta	non-Naive	0.955	22	1.30103	2.84027	3.5453	3.77656	4.45427
D92-D181 Cases	B	pseudoneutid50_Beta	non-Naive	1	10	2.71767	3.41437	3.49194	3.65719	3.99965
D92-D181 Cases	B	pseudoneutid50_BA.1	Naive	0.712	59	1.30103	1.30103	2.29885	2.56583	3.16997
Non-Cases	B	pseudoneutid50_BA.1	non-Naive	0.978	324	1.30103	2.91235	3.32003	3.65098	4.65649
Non-Cases	B	pseudoneutid50_BA.1	Naive	0.759	448	1.30103	1.83402	2.36361	2.77974	4.26581
D22-D91 Cases	B	pseudoneutid50_BA.1	Naive	0.689	122	1.30103	1.30103	2.29115	2.70064	3.74186
D22-D91 Cases	B	pseudoneutid50_BA.1	non-Naive	0.909	22	1.30103	2.27271	2.94403	3.18391	3.5978
D92-D181 Cases	B	pseudoneutid50_BA.1	non-Naive	1	10	2.4843	2.9449	3.16077	3.4368	3.90482
D92-D181 Cases	B	pseudoneutid50_BA.4.BA.5	Naive	0.458	59	1.30103	1.30103	1.30103	2.4409	3.01995
Non-Cases	B	pseudoneutid50_BA.4.BA.5	non-Naive	0.975	324	1.30103	2.77942	3.11311	3.40875	4.38365
Non-Cases	B	pseudoneutid50_BA.4.BA.5	Naive	0.594	448	1.30103	1.30103	2.12872	2.57864	4.01783
D22-D91 Cases	B	pseudoneutid50_BA.4.BA.5	Naive	0.508	122	1.30103	1.30103	1.83944	2.4397	3.31931
D22-D91 Cases	B	pseudoneutid50_BA.4.BA.5	non-Naive	0.818	22	1.30103	2.16657	2.6056	3.09392	3.27346
D92-D181 Cases	B	pseudoneutid50_BA.4.BA.5	non-Naive	1	10	2.4624	2.79236	2.92839	3.08863	3.29026
D92-D181 Cases	B	pseudoneutid50_MDW	Naive		59	1.5677	2.06028	2.40935	2.82322	3.39688
Non-Cases	B	pseudoneutid50_MDW	non-Naive		324	1.30103	3.19976	3.51281	3.80724	4.62226
Non-Cases	B	pseudoneutid50_MDW	Naive		448	1.30103	2.09565	2.62716	3.04403	4.35341
D22-D91 Cases	B	pseudoneutid50_MDW	Naive		122	1.30103	2.047	2.50384	2.93	3.87468
D22-D91 Cases	B	pseudoneutid50_MDW	non-Naive		22	1.48148	2.62038	3.29094	3.49789	3.77177
D92-D181 Cases	B	pseudoneutid50_MDW	non-Naive		10	2.79441	3.26362	3.33879	3.45782	3.79658
D22-D181 Cases	B	pseudoneutid50_D614G	Naive	0.994	181	1.30103	3.07809	3.43616	3.71617	4.75714
D22-D181 Cases	B	pseudoneutid50_D614G	non-Naive	0.969	32	1.30103	3.63449	3.92415	4.15855	4.51808
D22-D181 Cases	B	pseudoneutid50_Delta	Naive	0.978	181	1.30103	2.74351	3.08778	3.36866	4.60859
D22-D181 Cases	B	pseudoneutid50_Delta	non-Naive	0.938	32	1.30103	3.23967	3.66684	3.80433	4.19482
D22-D181 Cases	B	pseudoneutid50_Beta	Naive	0.928	181	1.30103	2.40312	2.77452	3.09587	4.11922
D22-D181 Cases	B	pseudoneutid50_Beta	non-Naive	0.969	32	1.30103	3.1065	3.52109	3.75137	4.45427
D22-D181 Cases	B	pseudoneutid50_BA.1	Naive	0.696	181	1.30103	1.30103	2.29226	2.62531	3.74186
D22-D181 Cases	B	pseudoneutid50_BA.1	non-Naive	0.938	32	1.30103	2.53048	3.0314	3.25248	3.90482
D22-D181 Cases	B	pseudoneutid50_BA.4.BA.5	Naive	0.492	181	1.30103	1.30103	1.30103	2.44248	3.31931
D22-D181 Cases	B	pseudoneutid50_BA.4.BA.5	non-Naive	0.875	32	1.30103	2.40631	2.79506	3.10983	3.29026
D22-D181 Cases	B	pseudoneutid50_MDW	Naive		181	1.30103	2.05275	2.48175	2.89463	3.87468
D22-D181 Cases	B	pseudoneutid50_MDW	non-Naive		32	1.48148	2.8268	3.31995	3.49574	3.79658

## Sheet: Supp Figure 9
cohort_event	time	assay	naive	RespRate	counts	min	q1	median	q3	max
D92-D181 Cases	Day15	pseudoneutid50_D614G	Naive	1	59	3.40209	3.96164	4.10047	4.32054	4.96672
Non-Cases	Day15	pseudoneutid50_D614G	non-Naive	0.997	324	1.30103	4.35331	4.56553	4.79317	5.66638
Non-Cases	Day15	pseudoneutid50_D614G	Naive	0.998	448	1.30103	3.98659	4.29723	4.57171	5.59021
D22-D91 Cases	Day15	pseudoneutid50_D614G	Naive	1	122	3.20112	4.0126	4.29224	4.51745	5.21199
D22-D91 Cases	Day15	pseudoneutid50_D614G	non-Naive	1	22	3.479	4.17167	4.32514	4.47512	4.80914
D92-D181 Cases	Day15	pseudoneutid50_D614G	non-Naive	1	10	4.19954	4.30877	4.51658	4.68146	5.22121
D92-D181 Cases	Day15	pseudoneutid50_Delta	Naive	1	59	3.15685	3.67476	3.89531	4.10113	4.54554
Non-Cases	Day15	pseudoneutid50_Delta	non-Naive	0.997	324	1.30103	4.09649	4.35611	4.5813	5.34683
Non-Cases	Day15	pseudoneutid50_Delta	Naive	0.998	448	1.30103	3.7123	4.01778	4.33123	5.38138
D22-D91 Cases	Day15	pseudoneutid50_Delta	Naive	1	122	2.78032	3.69743	3.96243	4.29233	5.00298
D22-D91 Cases	Day15	pseudoneutid50_Delta	non-Naive	1	22	3.25091	3.76643	4.05109	4.26703	4.64336
D92-D181 Cases	Day15	pseudoneutid50_Delta	non-Naive	1	10	3.85631	3.89537	4.26907	4.45334	4.95356
D92-D181 Cases	Day15	pseudoneutid50_Beta	Naive	1	59	2.85187	3.49499	3.77225	4.07307	4.69752
Non-Cases	Day15	pseudoneutid50_Beta	non-Naive	0.997	324	1.30103	4.10612	4.41336	4.64209	5.35465
Non-Cases	Day15	pseudoneutid50_Beta	Naive	0.996	448	1.30103	3.57514	3.94574	4.29862	5.5917
D22-D91 Cases	Day15	pseudoneutid50_Beta	Naive	1	122	2.59988	3.58526	3.87261	4.18407	5.20667
D22-D91 Cases	Day15	pseudoneutid50_Beta	non-Naive	1	22	3.3032	3.68971	4.05826	4.28875	4.7946
D92-D181 Cases	Day15	pseudoneutid50_Beta	non-Naive	1	10	3.73854	4.0155	4.23355	4.59887	5.15442
D92-D181 Cases	Day15	pseudoneutid50_BA.1	Naive	1	59	2.64048	3.13223	3.47494	3.67102	4.35369
Non-Cases	Day15	pseudoneutid50_BA.1	non-Naive	0.991	324	1.30103	3.7096	4.05044	4.33169	5.22505
Non-Cases	Day15	pseudoneutid50_BA.1	Naive	0.982	448	1.30103	3.15662	3.52218	3.91028	5.02679
D22-D91 Cases	Day15	pseudoneutid50_BA.1	Naive	1	122	2.3483	3.14792	3.53757	3.78002	4.65064
D22-D91 Cases	Day15	pseudoneutid50_BA.1	non-Naive	1	22	3.08027	3.41998	3.53705	3.72341	4.51085
D92-D181 Cases	Day15	pseudoneutid50_BA.1	non-Naive	1	10	3.3438	3.65719	3.99661	4.43736	4.92972
D92-D181 Cases	Day15	pseudoneutid50_BA.4.BA.5	Naive	0.983	59	1.41861	2.7296	3.03563	3.204	4.20674
Non-Cases	Day15	pseudoneutid50_BA.4.BA.5	non-Naive	0.988	324	1.41861	3.41988	3.69311	3.9995	5.36071
Non-Cases	Day15	pseudoneutid50_BA.4.BA.5	Naive	0.958	448	1.30103	2.78682	3.15869	3.50685	4.70748
D22-D91 Cases	Day15	pseudoneutid50_BA.4.BA.5	Naive	0.984	122	1.30103	2.72429	3.08467	3.33359	4.73795
D22-D91 Cases	Day15	pseudoneutid50_BA.4.BA.5	non-Naive	1	22	2.30149	3.02581	3.1795	3.49672	4.41728
D92-D181 Cases	Day15	pseudoneutid50_BA.4.BA.5	non-Naive	1	10	3.04888	3.38139	3.61452	3.87069	4.38757
D92-D181 Cases	Day15	pseudoneutid50_MDW	Naive		59	2.57454	3.29796	3.57833	3.7498	4.43396
Non-Cases	Day15	pseudoneutid50_MDW	non-Naive		324	1.33155	3.88533	4.14329	4.38276	5.30075
Non-Cases	Day15	pseudoneutid50_MDW	Naive		448	1.33155	3.34531	3.69375	4.02353	5.16235
D22-D91 Cases	Day15	pseudoneutid50_MDW	Naive		122	2.55685	3.32104	3.64242	3.92326	4.82489
D22-D91 Cases	Day15	pseudoneutid50_MDW	non-Naive		22	3.15795	3.51052	3.7688	3.90958	4.53758
D92-D181 Cases	Day15	pseudoneutid50_MDW	non-Naive		10	3.57368	3.81024	4.00464	4.36645	4.87815
D22-D181 Cases	Day15	pseudoneutid50_D614G	Naive	1	181	3.20112	3.97791	4.21675	4.46753	5.21199
D22-D181 Cases	Day15	pseudoneutid50_D614G	non-Naive	1	32	3.479	4.23709	4.37351	4.57177	5.22121
D22-D181 Cases	Day15	pseudoneutid50_Delta	Naive	1	181	2.78032	3.69311	3.94171	4.20658	5.00298
D22-D181 Cases	Day15	pseudoneutid50_Delta	non-Naive	1	32	3.25091	3.88685	4.06727	4.39895	4.95356
D22-D181 Cases	Day15	pseudoneutid50_Beta	Naive	1	181	2.59988	3.54432	3.82943	4.16122	5.20667
D22-D181 Cases	Day15	pseudoneutid50_Beta	non-Naive	1	32	3.3032	3.8803	4.05826	4.43609	5.15442
D22-D181 Cases	Day15	pseudoneutid50_BA.1	Naive	1	181	2.3483	3.13322	3.49886	3.74445	4.65064
D22-D181 Cases	Day15	pseudoneutid50_BA.1	non-Naive	1	32	3.08027	3.47951	3.6437	3.93751	4.92972
D22-D181 Cases	Day15	pseudoneutid50_BA.4.BA.5	Naive	0.983	181	1.30103	2.72294	3.07989	3.29623	4.73795
D22-D181 Cases	Day15	pseudoneutid50_BA.4.BA.5	non-Naive	1	32	2.30149	3.05041	3.35085	3.58364	4.41728
D22-D181 Cases	Day15	pseudoneutid50_MDW	Naive		181	2.55685	3.30298	3.61566	3.85566	4.82489
D22-D181 Cases	Day15	pseudoneutid50_MDW	non-Naive		32	3.15795	3.67804	3.81327	4.1122	4.87815

## Sheet: Supp Figure 10
cohort_event	time	assay	naive	RespRate	counts	min	q1	median	q3	max
D92-D181 Cases	Delta15overB	pseudoneutid50_D614G	Naive		59	0.0382409	0.568185	0.765641	0.890052	1.85345
Non-Cases	Delta15overB	pseudoneutid50_D614G	non-Naive		324	-0.834025	0.264435	0.471015	0.649656	3.29389
Non-Cases	Delta15overB	pseudoneutid50_D614G	Naive		448	-0.26686	0.536439	0.768048	1.06111	3.9279
D22-D91 Cases	Delta15overB	pseudoneutid50_D614G	Naive		122	-0.0772341	0.578872	0.822402	1.10098	2.61747
D22-D91 Cases	Delta15overB	pseudoneutid50_D614G	non-Naive		22	0.137285	0.190215	0.42323	0.666969	3.18986
D92-D181 Cases	Delta15overB	pseudoneutid50_D614G	non-Naive		10	0.209764	0.412677	0.523174	0.845917	1.47998
D92-D181 Cases	Delta15overB	pseudoneutid50_Delta	Naive		59	0.200839	0.668322	0.830533	1.05433	1.79016
Non-Cases	Delta15overB	pseudoneutid50_Delta	non-Naive		324	-0.567553	0.309783	0.528865	0.770479	3.18938
Non-Cases	Delta15overB	pseudoneutid50_Delta	Naive		448	-0.139031	0.555179	0.838346	1.16617	3.8629
D22-D91 Cases	Delta15overB	pseudoneutid50_Delta	Naive		122	-0.253612	0.601172	0.915713	1.16551	2.41372
D22-D91 Cases	Delta15overB	pseudoneutid50_Delta	non-Naive		22	0.0769613	0.341536	0.55758	0.930393	3.19134
D92-D181 Cases	Delta15overB	pseudoneutid50_Delta	non-Naive		10	0.0354884	0.384982	0.522826	0.812424	1.21685
D92-D181 Cases	Delta15overB	pseudoneutid50_Beta	Naive		59	0.500816	0.858736	1.09332	1.38344	2.35889
Non-Cases	Delta15overB	pseudoneutid50_Beta	non-Naive		324	-0.346258	0.308061	0.584491	0.860112	3.22562
Non-Cases	Delta15overB	pseudoneutid50_Beta	Naive		448	-0.060425	0.740441	1.00703	1.368	3.25381
D22-D91 Cases	Delta15overB	pseudoneutid50_Beta	Naive		122	-0.0898592	0.821348	1.10014	1.37175	2.30685
D22-D91 Cases	Delta15overB	pseudoneutid50_Beta	non-Naive		22	0.100575	0.397734	0.579731	0.999147	2.06781
D92-D181 Cases	Delta15overB	pseudoneutid50_Beta	non-Naive		10	0.2338	0.559702	0.644237	0.821648	1.30066
D92-D181 Cases	Delta15overB	pseudoneutid50_BA.1	Naive		59	0.296455	0.951099	1.28455	1.609	2.77262
Non-Cases	Delta15overB	pseudoneutid50_BA.1	non-Naive		324	-1.92711	0.365497	0.643249	0.95974	3.132
Non-Cases	Delta15overB	pseudoneutid50_BA.1	Naive		448	0	0.786831	1.12337	1.59353	3.132
D22-D91 Cases	Delta15overB	pseudoneutid50_BA.1	Naive		122	0.0181849	0.89221	1.18584	1.68322	2.83926
D22-D91 Cases	Delta15overB	pseudoneutid50_BA.1	non-Naive		22	0.13891	0.381312	0.857729	1.11493	3.132
D92-D181 Cases	Delta15overB	pseudoneutid50_BA.1	non-Naive		10	0.412853	0.529778	0.705002	0.983582	1.88037
D92-D181 Cases	Delta15overB	pseudoneutid50_BA.4.BA.5	Naive		59	0.117583	0.773485	1.14495	1.62539	2.37487
Non-Cases	Delta15overB	pseudoneutid50_BA.4.BA.5	non-Naive		324	-1.78114	0.334923	0.583404	0.899038	2.02652
Non-Cases	Delta15overB	pseudoneutid50_BA.4.BA.5	Naive		448	-0.718107	0.651863	1.06332	1.46493	3.38377
D22-D91 Cases	Delta15overB	pseudoneutid50_BA.4.BA.5	Naive		122	-0.210844	0.793033	1.08702	1.51349	3.43692
D22-D91 Cases	Delta15overB	pseudoneutid50_BA.4.BA.5	non-Naive		22	-0.0784329	0.267146	0.573962	0.91066	3.11625
D92-D181 Cases	Delta15overB	pseudoneutid50_BA.4.BA.5	non-Naive		10	0.419246	0.517639	0.614498	0.735917	1.60295
D92-D181 Cases	Delta15overB	pseudoneutid50_MDW	Naive		59	0.381499	0.82788	1.07506	1.37565	2.31941
Non-Cases	Delta15overB	pseudoneutid50_MDW	non-Naive		324	-0.58797	0.390852	0.577614	0.867686	2.56815
Non-Cases	Delta15overB	pseudoneutid50_MDW	Naive		448	0.0305203	0.714975	1.03245	1.34658	3.6699
D22-D91 Cases	Delta15overB	pseudoneutid50_MDW	Naive		122	-0.0190218	0.83297	1.06506	1.39256	2.06023
D22-D91 Cases	Delta15overB	pseudoneutid50_MDW	non-Naive		22	0.170071	0.329393	0.632325	0.955626	2.69796
D92-D181 Cases	Delta15overB	pseudoneutid50_MDW	non-Naive		10	0.297062	0.522404	0.675887	0.819755	1.76216
D22-D181 Cases	Delta15overB	pseudoneutid50_D614G	Naive		181	-0.0772341	0.574005	0.785848	1.02355	2.61747
D22-D181 Cases	Delta15overB	pseudoneutid50_D614G	non-Naive		32	0.137285	0.2363	0.496152	0.720258	3.18986
D22-D181 Cases	Delta15overB	pseudoneutid50_Delta	Naive		181	-0.253612	0.611609	0.883555	1.14547	2.41372
D22-D181 Cases	Delta15overB	pseudoneutid50_Delta	non-Naive		32	0.0354884	0.347862	0.55758	0.854964	3.19134
D22-D181 Cases	Delta15overB	pseudoneutid50_Beta	Naive		181	-0.0898592	0.833548	1.09845	1.37837	2.35889
D22-D181 Cases	Delta15overB	pseudoneutid50_Beta	non-Naive		32	0.100575	0.479789	0.611347	0.962641	2.06781
D22-D181 Cases	Delta15overB	pseudoneutid50_BA.1	Naive		181	0.0181849	0.901104	1.21547	1.66306	2.83926
D22-D181 Cases	Delta15overB	pseudoneutid50_BA.1	non-Naive		32	0.13891	0.417176	0.739372	1.10861	3.132
D22-D181 Cases	Delta15overB	pseudoneutid50_BA.4.BA.5	Naive		181	-0.210844	0.787572	1.11356	1.52564	3.43692
D22-D181 Cases	Delta15overB	pseudoneutid50_BA.4.BA.5	non-Naive		32	-0.0784329	0.390823	0.587501	0.874211	3.11625
D22-D181 Cases	Delta15overB	pseudoneutid50_MDW	Naive		181	-0.0190218	0.825823	1.06551	1.39625	2.31941
D22-D181 Cases	Delta15overB	pseudoneutid50_MDW	non-Naive		32	0.170071	0.37158	0.653689	0.940708	2.69796

[truncated: 7 more sheets: Supp Figure 11, Supp Figure 12, Supp Figure 13, Supp Figure 14, Supp Figure 15, Supp Figure 29, Supp Figure 30]
